# Supplementary material for: Metagenomic Assessment of DNA Viral Diversity in Freshwater Sponges, Baikalospongia bacillifera
Source: Microorganisms. 2022 Feb 21;10(2):480. doi: 10.3390/microorganisms10020480 (PMC8876492; doi:10.3390/microorganisms10020480)
Supplement: Supplementary file 1 [file microorganisms-10-00480-s001.zip]

Archive with 4 entries (4 files):
- Supplementary File S1_Materials&Methods, Tables S1-S5, Figures S1-S2.pdf
- Supplementary File S2_Tables S6-S8.xlsx
- Supplementary File S3_SLB01-SLB02.fasta
- Supplementary File S4_SLB01-SLB02.out
