# Supplementary material for: Metagenomic Assessment of DNA Viral Diversity in Freshwater Sponges, Baikalospongia bacillifera
Source: Microorganisms. 2022 Feb 21;10(2):480. doi: 10.3390/microorganisms10020480 (PMC8876492; doi:10.3390/microorganisms10020480)
Supplement: Supplementary file 1 [file microorganisms-10-00480-s001.zip › Supplementary File S2_Tables S6-S8.xlsx]

## Sheet: contig_count_ads
Table S6. Taxonomic identification of the viral scaffolds, the similarity of detected ORFs and RefSeq proteins, and the number of virome reads per scaffold.
*Identification of virotype with Refseq database of complete viral genomes (dna) or proteomes (prot)
Scaffold_id	RefSeq DB*	Tax_id	Coverage	Mean similarity	Min similarity	Max similarity	Similarity SD	Family	Genus	Species	GBR.sw	I.basta.d	I.basta.h	I.basta.md	I.basta.nd	LBw.4g	Sv2475.1d	Sv2478.2h	Total
NODE_2102_length_6575	unknown	0	0	0	0	0	0	unknown	unknown	unknown	0	163	266601	44	140	0	0	0	266948
NODE_2715_length_5835	prot	3479	0.452099	48.35	44.9	51.8	4.87904	Podoviridae	unclassified	Cellulophaga phage phi14:2	99	62941	68795	53665	63744	25	80	330	249679
NODE_752_length_11437	unknown	0	0	0	0	0	0	unknown	unknown	unknown	0	16287	184555	18486	19113	0	0	0	238441
NODE_2494_length_6087	prot	1424	0.18827	36.05	35.2	36.9	1.20208	Myoviridae	unclassified	Synechococcus phage S-WAM2	58	48789	60785	51202	65702	170	56	189	226951
NODE_3008_length_5521	prot	702	0.119544	41.8	41.8	41.8	0	Myoviridae	unclassified	Prochlorococcus phage P-TIM68	27	32234	54086	41984	54025	6	28	128	182518
NODE_1952_length_6862	dna	6587	0.202419	58.0865	56.894	58.934	0.889135	Poxviridae	unclassified	Melanoplus sanguinipes entomopoxvirus	31	45126	49209	38502	49304	23	48	138	182381
NODE_2594_length_5961	prot	771	0.0694514	35.7	35.7	35.7	0	Ackermannviridae	Kuttervirus	Salmonella phage 38	42	46626	51149	36541	45460	93	76	232	180219
NODE_1824_length_7151	prot	8560	0.0503426	38.3	38.3	38.3	0	Myoviridae	Polybotosvirus	Agrobacterium phage Atu_ph07	32	41548	48546	36019	44641	38	86	207	171117
NODE_1177_length_8916	prot	5392	0.0746972	37.9	37.9	37.9	0	Myoviridae	unclassified	Prochlorococcus phage P-SSM3	26	40366	45165	34194	44210	34	46	122	164163
NODE_764_length_11343	prot	3479	0.235916	48.5	45.6	51.4	4.10122	Podoviridae	unclassified	Cellulophaga phage phi14:2	30	39861	43381	33402	39358	10	45	188	156275
NODE_3488_length_5088	dna	10346	0.114976	58.013	58.013	58.013	0	Myoviridae	Firehammervirus	Campylobacter virus IBB35	17	30958	45308	32594	37644	17	35	104	146677
NODE_1451_length_8065	dna	8327	0.255053	59.6392	57.309	63.087	2.12062	Poxviridae	Betaentomopoxvirus	Amsacta moorei entomopoxvirus	29	35172	39866	27343	36801	34	53	165	139463
NODE_1961_length_6848	unknown	0	0	0	0	0	0	unknown	unknown	unknown	40	34053	42706	26870	33227	64	94	255	137309
NODE_1382_length_8282	prot	2823	0.0572326	36.9	36.9	36.9	0	Myoviridae	Fletchervirus	Campylobacter phage CP30A	10	23363	36057	30305	34938	4	9	66	124752
NODE_3139_length_5391	prot	3616	0.0712298	38.6	38.6	38.6	0	Myoviridae	unclassified	Caulobacter phage Cr30	31	26052	32763	29336	34558	97	13	61	122911
NODE_591_length_13159	prot	6722	0.0993997	39.65	35.3	44	6.15183	Myoviridae	unclassified	Synechococcus phage Syn19	29	24754	32450	30209	31676	143	40	131	119432
NODE_708_length_11850	prot	1421	0.0432911	35.7	35.7	35.7	0	Myoviridae	unclassified	Synechococcus phage S-CAM22	6	26712	27450	29632	27880	17	17	50	111764
NODE_2604_length_5952	prot	702	0.237063	44.4667	40.3	50	4.99233	Myoviridae	unclassified	Prochlorococcus phage P-TIM68	0	21525	33096	26174	30180	5	23	55	111058
NODE_2108_length_6569	prot	3483	0.660374	36.9	35.4	38.4	2.12132	Podoviridae	unclassified	Cellulophaga phage phi38:1	977	15224	22547	12819	11691	2802	17741	22721	106522
NODE_3540_length_5044	prot	2705	0.0943695	42.4	41.3	43.5	1.55563	Myoviridae	unclassified	Synechococcus phage ACG-2014h	270	24625	31944	18509	24599	701	109	175	100932
NODE_2310_length_6327	prot	2962	0.238028	35.8	35.5	36.1	0.424264	Myoviridae	unclassified	Synechococcus phage metaG-MbCM1	27	22365	25982	27205	22355	197	76	189	98396
NODE_1239_length_8715	prot	3483	0.46747	35.7	35.7	35.7	0	Podoviridae	unclassified	Cellulophaga phage phi38:1	741	11873	17814	10744	9330	2701	17988	22733	93924
NODE_3188_length_5340	prot	567	0.0803371	36.7	36.7	36.7	0	Siphoviridae	Decurrovirus	Arthrobacter phage Decurro	0	0	0	0	0	58054	20925	13336	92315
NODE_1962_length_6848	prot	3483	0.308849	37.85	37.1	38.6	1.06066	Podoviridae	unclassified	Cellulophaga phage phi38:1	985	21638	20799	14749	13241	1614	8044	10652	91722
NODE_1944_length_6875	unknown	0	0	0	0	0	0	unknown	unknown	unknown	4	16816	27591	22155	24651	0	10	59	91286
NODE_3534_length_5050	prot	3483	0.759802	36.4	36.4	36.4	0	Podoviridae	unclassified	Cellulophaga phage phi38:1	119	19525	23928	24175	15896	507	2391	4260	90801
NODE_1339_length_8402	prot	4331	0.0689122	35.1	35.1	35.1	0	Myoviridae	unclassified	Synechococcus phage S-PM2	5	19657	23847	23809	21957	0	12	15	89302
NODE_1743_length_7321	prot	6201	0.0626964	38.5	38.5	38.5	0	Phycodnaviridae	Prasinovirus	Ostreococcus tauri virus 1	3	17166	20237	17638	20112	60	8	39	75263
NODE_2779_length_5755	prot	1421	0.0672459	42.3	42.3	42.3	0	Myoviridae	unclassified	Synechococcus phage S-CAM22	18	15227	18954	19359	18239	3	19	52	71871
NODE_1488_length_7957	prot	3479	0.199447	35.5	35.5	35.5	0	Podoviridae	unclassified	Cellulophaga phage phi14:2	11	15444	19416	16181	18751	20	21	65	69909
NODE_2045_length_6674	prot	6748	0.12721	35.3	35.3	35.3	0	Myoviridae	unclassified	Synechococcus phage S-SSM7	19	13744	17792	19600	17666	60	33	118	69032
NODE_1398_length_8224	prot	3489	0.199538	43.2	43.2	43.2	0	Siphoviridae	unclassified	Cellulophaga phage phi10:1	913	3384	5264	3425	3366	2992	21842	23619	64805
NODE_15_length_57419	prot	3471	0.0380884	35.4	35.4	35.4	0	Podoviridae	unclassified	Cellulophaga phage phi19:3	7	14246	31328	10954	8011	4	8	19	64577
NODE_3174_length_5349	prot	4197	0.113292	36.55	35.4	37.7	1.62635	Myoviridae	unclassified	Acinetobacter phage Ac42	93	11747	30372	10184	10269	24	3	23	62715
NODE_1781_length_7217	dna	6587	0.348206	60.0229	57.428	63.514	2.11992	Poxviridae	unclassified	Melanoplus sanguinipes entomopoxvirus	3	11658	16650	14541	18920	14	4	23	61813
NODE_2619_length_5942	prot	6744	0.144901	36.85	35.8	37.9	1.48492	Myoviridae	unclassified	Prochlorococcus phage P-SSM7	7	15066	15762	14771	14853	0	17	60	60536
NODE_2173_length_6490	prot	296	0.0397535	46	46	46	0	Podoviridae	Lederbergvirus	Enterobacteria phage Sf101	0	0	0	0	0	0	54570	4809	59379
NODE_1770_length_7239	prot	4562	0.110236	35.8	35.8	35.8	0	Mimiviridae	Cafeteriavirus	Cafeteria roenbergensis virus BV-PW1	0	16141	16894	12880	13432	8	0	14	59369
NODE_133_length_31445	prot	974	0.112005	37.875	35.2	45.3	4.95471	Siphoviridae	Inhavirus	Nonlabens phage P12024L	56833	124	823	279	374	5	12	10	58460
NODE_3121_length_5413	prot	4825	0.0465546	35.7	35.7	35.7	0	Myoviridae	Krischvirus	Enterobacteria phage GEC-3S	0	12490	17475	10884	15659	11	16	43	56578
NODE_1710_length_7402	prot	5825	0.237368	43.925	35.5	55.6	8.51836	Myoviridae	unclassified	Synechococcus phage S-CAM1	0	9958	15560	13932	14340	0	4	22	53816
NODE_2098_length_6587	prot	3471	0.266434	36.7	36.7	36.7	0	Podoviridae	unclassified	Cellulophaga phage phi19:3	298	9087	17720	13242	9091	228	1519	2308	53493
NODE_2929_length_5596	prot	5791	0.0396712	44.6	44.6	44.6	0	Phycodnaviridae	Prasinovirus	Micromonas sp. RCC1109 virus MpV1	0	11815	14378	11492	15490	13	3	34	53225
NODE_1440_length_8088	prot	2705	0.0871662	47.45	36.1	58.8	16.0513	Myoviridae	unclassified	Synechococcus phage ACG-2014h	0	0	0	0	0	46837	2122	2134	51093
NODE_2757_length_5782	prot	3224	0.0710827	39.6	39.6	39.6	0	Podoviridae	unclassified	Pelagibacter phage HTVC010P	404	12148	11434	18144	8248	5	5	8	50396
NODE_1142_length_9057	unknown	0	0	0	0	0	0	unknown	unknown	unknown	3	11256	13182	11753	13105	4	8	30	49341
NODE_693_length_12025	prot	3471	0.218046	37.5	37.5	37.5	0	Podoviridae	unclassified	Cellulophaga phage phi19:3	55	9142	15610	10369	8762	331	1687	2983	48939
NODE_1230_length_8743	prot	2979	0.138282	36.5	36.5	36.5	0	Myoviridae	unclassified	Bdellovibrio phage phi1422	0	0	0	0	0	0	42991	4849	47840
NODE_2257_length_6388	prot	3489	0.274734	42	42	42	0	Siphoviridae	unclassified	Cellulophaga phage phi10:1	1131	7021	10308	7230	5386	784	7462	7813	47135
NODE_1250_length_8684	prot	6831	0.032819	36.5	36.5	36.5	0	Phycodnaviridae	Coccolithovirus	Emiliania huxleyi virus 86	46698	0	82	0	0	0	0	0	46780
NODE_3149_length_5378	unknown	0	0	0	0	0	0	unknown	unknown	unknown	0	0	0	0	0	27959	9852	6753	44564
NODE_1674_length_7462	prot	404	0.0928705	40.3	40.3	40.3	0	Phycodnaviridae	Prasinovirus	Ostreococcus lucimarinus virus 7	3	10047	12186	12195	9843	18	8	40	44340
NODE_3214_length_5318	prot	3471	0.469161	35.35	35	35.7	0.494975	Podoviridae	unclassified	Cellulophaga phage phi19:3	156	8238	17168	7806	9417	125	551	832	44293
NODE_1680_length_7453	prot	404	0.240843	49.75	37	62.5	18.0312	Phycodnaviridae	Prasinovirus	Ostreococcus lucimarinus virus 7	3	11428	11159	9708	10589	110	48	69	43114
NODE_1912_length_6931	unknown	0	0	0	0	0	0	unknown	unknown	unknown	12	6520	5632	17841	11729	0	0	0	41734
NODE_3092_length_5438	unknown	0	0	0	0	0	0	unknown	unknown	unknown	0	11414	11982	10237	7945	0	0	5	41583
NODE_966_length_9931	prot	1439	0.160407	36.7	36.3	37.1	0.565685	Myoviridae	Fletchervirus	Campylobacter phage PC14	30	8216	11801	10468	8563	204	153	364	39799
NODE_113_length_33335	dna	4179	0.0540873	60.6885	56.922	64.455	5.32664	Podoviridae	unclassified	Cellulophaga phage phi19:3	184	4713	6076	3275	3364	1103	8653	11734	39102
NODE_1292_length_8562	dna	8792	0.117146	59.346	58.744	59.948	0.851357	Poxviridae	Betaentomopoxvirus	Choristoneura biennis entomopoxvirus	0	8990	8567	11466	8658	0	0	16	37697
NODE_31_length_45884	prot	3483	0.0976811	35.65	35	36.3	0.919239	Podoviridae	unclassified	Cellulophaga phage phi38:1	306	4754	6305	4208	3454	1149	7462	9585	37223
NODE_1603_length_7601	prot	5925	0.0528878	35	35	35	0	Myoviridae	unclassified	Synechococcus phage S-SKS1	3	0	3	0	0	33619	1777	1671	37073
NODE_1586_length_7640	prot	1414	0.0318063	38.3	38.3	38.3	0	Podoviridae	Fipvunavirus	Flavobacterium phage Fpv3	0	5852	12592	11088	5802	74	420	728	36556
NODE_2563_length_5998	prot	5895	0.063021	45.2	45.2	45.2	0	Podoviridae	unclassified	Prochlorococcus phage P-GSP1	0	0	0	0	13	33429	1545	1563	36550
NODE_2941_length_5589	unknown	0	0	0	0	0	0	unknown	unknown	unknown	8	11398	8401	8014	8314	11	15	39	36200
NODE_3369_length_5178	unknown	0	0	0	0	0	0	unknown	unknown	unknown	64	6186	9828	5506	6260	5167	1264	1849	36124
NODE_1428_length_8118	prot	3483	0.423873	37.75	37.2	38.3	0.777817	Podoviridae	unclassified	Cellulophaga phage phi38:1	237	5971	10428	4642	5026	723	2582	6471	36080
NODE_259_length_21587	prot	2790	0.0259879	35	35	35	0	Myoviridae	Mooglevirus	Citrobacter phage Michonne	34324	0	12	36	0	0	0	0	34372
NODE_89_length_35920	prot	3483	0.0695713	39.4	36.3	42.5	4.38406	Podoviridae	unclassified	Cellulophaga phage phi38:1	187	4610	7080	4242	3657	912	5195	7906	33789
NODE_3368_length_5179	prot	8987	0.150608	40.8	40.8	40.8	0	Siphoviridae	Sanovirus	Xylella phage Sano	0	0	0	0	0	29516	1958	2016	33490
NODE_1273_length_8634	unknown	0	0	0	0	0	0	unknown	unknown	unknown	0	9490	9090	6602	7076	0	0	7	32265
NODE_9_length_62823	prot	3483	0.0682871	41.425	37.4	46.8	4.59737	Podoviridae	unclassified	Cellulophaga phage phi38:1	22101	1935	3152	2058	1616	115	536	660	32173
NODE_181_length_27777	prot	3483	0.0550815	36.3	36.3	36.3	0	Podoviridae	unclassified	Cellulophaga phage phi38:1	118	3453	5772	3066	2925	839	6159	9799	32131
NODE_921_length_10196	unknown	0	0	0	0	0	0	unknown	unknown	unknown	0	1276	682	748	542	1570	13300	13525	31643
NODE_3306_length_5230	prot	2846	0.131358	38	38	38	0	Myoviridae	Eneladusvirus	Cronobacter phage vB_CsaM_GAP32	4	8431	8483	6237	7988	0	0	0	31143
NODE_63_length_38877	prot	3483	0.0943746	37.3	37.2	37.4	0.141421	Podoviridae	unclassified	Cellulophaga phage phi38:1	284	3005	4118	2598	2298	2269	6374	9542	30488
NODE_601_length_13034	unknown	0	0	0	0	0	0	unknown	unknown	unknown	0	2931	23931	1160	2146	0	0	0	30168
NODE_768_length_11322	unknown	0	0	0	0	0	0	unknown	unknown	unknown	8	5942	7867	7423	7768	18	15	73	29114
NODE_269_length_21220	unknown	0	0	0	0	0	0	unknown	unknown	unknown	1	6952	8480	6761	6533	10	11	38	28786
NODE_36_length_45225	prot	2687	0.0466998	51.0667	39	63.5	12.2541	Siphoviridae	unclassified	Croceibacter phage P2559Y	0	2	0	0	0	5	25696	2780	28483
NODE_2701_length_5850	prot	5310	0.0492308	35.4	35.4	35.4	0	Myoviridae	unclassified	Synechococcus phage syn9	0	6202	8992	6666	5897	13	0	40	27810
NODE_2010_length_6733	unknown	0	0	0	0	0	0	unknown	unknown	unknown	4	0	0	0	0	24412	1636	1661	27713
NODE_510_length_14293	prot	1243	0.0304345	38.7	38.7	38.7	0	Siphoviridae	Nymphadoravirus	Gordonia phage Zirinka	0	0	0	0	0	14643	5807	7172	27622
NODE_482_length_14838	prot	1243	0.0293166	38.7	38.7	38.7	0	Siphoviridae	Nymphadoravirus	Gordonia phage Zirinka	0	0	0	0	0	14296	5735	7191	27222
NODE_2892_length_5625	prot	567	0.0704	44.8	44.8	44.8	0	Siphoviridae	Decurrovirus	Arthrobacter phage Decurro	0	0	0	0	0	19814	3612	2563	25989
NODE_2403_length_6206	unknown	0	0	0	0	0	0	unknown	unknown	unknown	0	0	0	0	0	24848	350	397	25595
NODE_1625_length_7555	prot	3483	0.37088	37.75	35.8	39.7	1.73686	Podoviridae	unclassified	Cellulophaga phage phi38:1	11	6122	6938	4689	5193	212	686	1663	25514
NODE_3119_length_5417	prot	6640	0.0642422	35.8	35.8	35.8	0	Myoviridae	unclassified	Microcystis virus Ma-LMM01	0	0	0	0	0	15965	4777	4456	25198
NODE_1001_length_9762	prot	8426	0.064536	35.8	35.8	35.8	0	Siphoviridae	Galaxyvirus	Arthrobacter phage Galaxy	0	0	0	0	0	12830	4565	6837	24232
NODE_236_length_23224	unknown	0	0	0	0	0	0	unknown	unknown	unknown	0	1150	19677	395	2828	0	0	0	24050
NODE_2184_length_6485	prot	7020	0.061064	35.3	35.3	35.3	0	Siphoviridae	unclassified	Rhodococcus phage RRH1	0	0	0	0	0	12091	4613	7158	23862
NODE_1100_length_9253	prot	4384	0.0288555	40	40	40	0	Myoviridae	unclassified	Rhodothermus phage RM378	3	6510	6854	4362	4923	4	3	12	22671
NODE_2540_length_6027	prot	3929	0.389746	36.25	36	36.5	0.353553	Siphoviridae	Abidjanvirus	Pseudomonas phage vB_PaeS_PAO1_Ab18	14	5496	4686	4487	3432	2416	627	848	22006
NODE_3449_length_5121	unknown	0	0	0	0	0	0	unknown	unknown	unknown	0	4335	13250	1288	2862	0	0	0	21735
NODE_1307_length_8508	unknown	0	0	0	0	0	0	unknown	unknown	unknown	0	0	0	0	0	11534	4480	5383	21397
NODE_313_length_19669	prot	3489	0.0819055	40.65	40	41.3	0.919239	Siphoviridae	unclassified	Cellulophaga phage phi10:1	80	682	19374	410	299	14	120	117	21096
NODE_807_length_10965	prot	3478	0.231464	35.15	35.1	35.2	0.0707107	Podoviridae	unclassified	Cellulophaga phage phi13:2	4	4988	7962	5648	2069	43	70	114	20898
NODE_192_length_26621	prot	520	0.0368506	36.85	35.8	37.9	1.48492	Lavidaviridae	unclassified	Yellowstone Lake virophage 5	0	0	0	0	0	4518	9605	6569	20692
NODE_1899_length_6963	prot	3471	0.26411	36.9	35.4	38.4	2.12132	Podoviridae	unclassified	Cellulophaga phage phi19:3	6	4125	7713	4352	3427	76	302	554	20555
NODE_1418_length_8150	prot	419	0.0640491	37.2	37.2	37.2	0	Myoviridae	unclassified	Staphylococcus phage SA1	0	0	0	0	0	17414	1484	1187	20085
NODE_544_length_13820	prot	1140	0.0484081	37.8	37.5	38.1	0.424264	Siphoviridae	unclassified	Gordonia phage GRU3	0	0	0	0	0	10714	3764	5417	19895
NODE_810_length_10937	prot	973	0.0628143	35.8	35.8	35.8	0	Siphoviridae	Inhavirus	Nonlabens phage P12024S	0	4834	7298	3322	3977	0	0	0	19431
NODE_1957_length_6857	unknown	0	0	0	0	0	0	unknown	unknown	unknown	0	3979	5856	3077	6001	0	0	0	18913
NODE_628_length_12759	prot	3483	0.118975	38.05	35.1	41	4.17193	Podoviridae	unclassified	Cellulophaga phage phi38:1	282	5780	4217	4087	3528	33	271	376	18574
NODE_146_length_30480	prot	1138	0.0348425	35.7	35.7	35.7	0	Siphoviridae	unclassified	Streptococcus phage phiARI0923	18483	5	11	35	20	8	1	1	18564
NODE_1886_length_6993	prot	1077	0.0566281	35.1	35.1	35.1	0	Siphoviridae	Smoothievirus	Gordonia phage Smoothie	0	0	0	0	0	9903	3956	4583	18442
NODE_102_length_34159	prot	3483	0.146491	38.025	37.1	39.5	1.15866	Podoviridae	unclassified	Cellulophaga phage phi38:1	1357	2299	3568	2197	2066	501	2499	3504	17991
NODE_1647_length_7513	prot	3483	0.149341	38.9	38.9	38.9	0	Podoviridae	unclassified	Cellulophaga phage phi38:1	3	4655	4077	5465	3413	0	8	4	17625
NODE_1987_length_6783	prot	2645	0.0645732	35.8	35.8	35.8	0	Siphoviridae	unclassified	Geobacillus phage GBK2	0	0	0	0	0	16138	669	595	17402
NODE_344_length_18699	prot	1119	0.0258303	39.1	39.1	39.1	0	Siphoviridae	Smoothievirus	Gordonia phage OneUp	0	18	4	0	19	136	7709	9281	17167
NODE_2077_length_6624	prot	4002	0.0344203	39.5	39.5	39.5	0	Podoviridae	unclassified	Ralstonia phage RSK1	0	2695	1327	2318	1560	355	3845	4987	17087
NODE_1165_length_8967	prot	3483	0.252927	42.25	37.6	46.9	6.57609	Podoviridae	unclassified	Cellulophaga phage phi38:1	19	2251	4647	3976	5359	49	156	302	16759
NODE_3148_length_5379	prot	3223	0.0903514	50.3	49.4	51.2	1.27279	Myoviridae	unclassified	Pelagibacter phage HTVC008M	0	1456	6739	3923	4279	6	0	0	16403
NODE_566_length_13604	prot	1140	0.0313143	35.2	35.2	35.2	0	Siphoviridae	unclassified	Gordonia phage GRU3	0	0	0	0	0	6991	4091	5310	16392
NODE_1387_length_8254	unknown	0	0	0	0	0	0	unknown	unknown	unknown	3	3328	8223	2270	2483	11	10	33	16361
NODE_684_length_12068	prot	3483	0.0268479	36.7	36.7	36.7	0	Podoviridae	unclassified	Cellulophaga phage phi38:1	0	6033	3485	3997	2701	0	5	6	16227
NODE_94_length_35110	prot	2825	0.0825406	36.05	35.4	36.7	0.919239	Podoviridae	Vicosavirus	Pseudomonas phage UFV-P2	15854	0	1	0	0	0	0	0	15855
NODE_153_length_29996	prot	3483	0.116015	37.05	36.7	37.4	0.494975	Podoviridae	unclassified	Cellulophaga phage phi38:1	373	2418	2851	2032	1771	557	2264	3125	15391
NODE_531_length_14094	prot	1143	0.0521499	35.4	35.4	35.4	0	Siphoviridae	unclassified	Gordonia phage GMA1	0	0	0	0	0	3054	3892	7781	14727
NODE_1204_length_8810	prot	5668	0.099773	52	52	52	0	Siphoviridae	unclassified	Synechococcus phage S-CBS2	356	0	16	0	4	3090	4181	6907	14554
NODE_145_length_30490	prot	3036	0.0629715	35.05	35	35.1	0.0707107	Siphoviridae	Hendrixvirus	Enterobacteria phage mEp235	0	0	0	0	0	13567	296	412	14275
NODE_938_length_10064	prot	3483	0.32969	36.7667	35.1	38.7	1.81475	Podoviridae	unclassified	Cellulophaga phage phi38:1	7	2915	4039	2643	2904	137	573	1020	14238
NODE_1_length_76660	prot	3224	0.19473	48.8	37.2	62.7	8.99385	Podoviridae	unclassified	Pelagibacter phage HTVC010P	14090	0	0	0	0	1	0	0	14091
NODE_2156_length_6514	prot	567	0.0663187	37	37	37	0	Siphoviridae	Decurrovirus	Arthrobacter phage Decurro	0	0	0	0	0	11434	1488	1003	13925
NODE_21_length_51481	prot	3483	0.0745324	36.7667	35.9	37.6	0.85049	Podoviridae	unclassified	Cellulophaga phage phi38:1	26	1321	2730	1571	1151	253	1905	4854	13811
NODE_3039_length_5495	prot	3223	0.161056	37.7	35.6	41.1	2.97153	Myoviridae	unclassified	Pelagibacter phage HTVC008M	19	3036	4902	1413	4197	124	23	35	13749
NODE_2783_length_5747	prot	1148	0.0568993	35.8	35.8	35.8	0	Siphoviridae	Wizardvirus	Gordonia phage Wizard	0	0	0	0	0	5403	3228	4685	13316
NODE_1503_length_7922	prot	8531	0.174956	37.45	36.3	38.6	1.62635	Siphoviridae	Fromanvirus	Mycobacterium phage Tiger	0	0	0	0	0	8819	2472	1706	12997
NODE_3279_length_5259	prot	8259	0.27838	36.75	35.4	38.1	1.90919	Siphoviridae	Fromanvirus	Mycobacterium phage HINdeR	0	0	0	0	0	10188	1532	1163	12883
NODE_726_length_11662	prot	3223	0.105214	46.9	42.5	51.3	6.22254	Myoviridae	unclassified	Pelagibacter phage HTVC008M	27	2781	4959	2067	2770	56	10	10	12680
NODE_198_length_26332	prot	3483	0.144121	36.8	35.3	38.4	1.55242	Podoviridae	unclassified	Cellulophaga phage phi38:1	8	1815	2375	1507	1222	319	1449	3921	12616
NODE_139_length_30907	prot	974	0.0363025	41.95	35.8	48.1	8.69741	Siphoviridae	Inhavirus	Nonlabens phage P12024L	0	0	0	3	2	3401	4008	5176	12590
NODE_1127_length_9139	prot	5925	0.116205	37.15	35.5	38.8	2.33345	Myoviridae	unclassified	Synechococcus phage S-SKS1	5	674	1430	788	1304	463	3166	4619	12449
NODE_2422_length_6190	prot	3932	0.295638	35	35	35	0	Siphoviridae	unclassified	Vibrio phage VpKK5	27	1571	2106	1337	1638	3560	828	938	12005
NODE_1121_length_9157	prot	8310	0.149722	37.4	35.3	39.5	2.96985	Siphoviridae	Fromanvirus	Mycobacterium phage Serenity	0	0	0	0	0	9489	1435	988	11912
NODE_3357_length_5185	unknown	0	0	0	0	0	0	unknown	unknown	unknown	0	1447	3482	3473	3380	0	14	14	11810
NODE_2125_length_6545	prot	7281	0.0719633	37.4	37.4	37.4	0	Siphoviridae	unclassified	Cyanophage KBS-S-2A	0	0	0	0	0	4876	2586	4233	11695
NODE_2991_length_5541	unknown	0	0	0	0	0	0	unknown	unknown	unknown	4	3303	4204	1962	2117	6	18	10	11624
NODE_766_length_11333	prot	3483	0.322157	37.25	36.3	38.2	1.3435	Podoviridae	unclassified	Cellulophaga phage phi38:1	230	2280	2364	1647	1616	564	846	2010	11557
NODE_2482_length_6109	prot	6	0.0800458	36.4	36.4	36.4	0	Microviridae	Sinsheimervirus	Escherichia virus phiX174	11379	0	0	0	0	0	0	0	11379
NODE_2660_length_5899	prot	1243	0.126123	36.3	36.3	36.3	0	Siphoviridae	Nymphadoravirus	Gordonia phage Zirinka	0	0	0	0	0	8024	1698	1651	11373
NODE_1056_length_9489	unknown	0	0	0	0	0	0	unknown	unknown	unknown	0	0	0	0	0	1754	3059	6469	11282
NODE_376_length_17449	prot	1406	0.0612069	35.2	35.2	35.2	0	Siphoviridae	unclassified	Flavobacterium phage Fpv10	4	0	1	0	2	444	4987	5762	11200
NODE_2266_length_6380	dna	4191	0.0730408	61.635	61.635	61.635	0	Podoviridae	unclassified	Cellulophaga phage phi38:1	0	3573	3070	2891	1313	0	139	142	11128
NODE_2567_length_5994	prot	689	0.162162	37.2	37.2	37.2	0	Podoviridae	Bruynoghevirus	Pseudomonas phage DL54	0	0	0	0	0	10693	196	145	11034
NODE_3407_length_5151	prot	8628	0.117647	43.8	43.8	43.8	0	Siphoviridae	Nickievirus	Pseudomonas phage nickie	0	0	0	0	0	10051	445	373	10869
NODE_2277_length_6375	prot	3979	0.0743529	42.4	41.8	43	0.848528	Microviridae	unclassified	Eel River basin pequenovirus	0	1761	0	3907	5057	0	0	0	10725
NODE_163_length_29149	prot	1406	0.0372569	35	35	35	0	Siphoviridae	unclassified	Flavobacterium phage Fpv10	10634	0	3	0	0	0	3	4	10644
NODE_2654_length_5903	prot	821	0.202778	46.3	46.3	46.3	0	Podoviridae	unclassified	Rhodoferax phage P26218	0	0	0	0	0	10102	257	241	10600
NODE_205_length_25548	prot	973	0.0988727	44.675	37.2	57.2	9.1947	Siphoviridae	Inhavirus	Nonlabens phage P12024S	18	41	29	16	8	40	3261	7129	10542
NODE_1951_length_6866	prot	7461	0.331634	38.7667	36.3	40.5	2.19393	Podoviridae	unclassified	Thalassomonas phage BA3	0	0	0	0	0	7831	1293	1347	10471
NODE_2229_length_6438	prot	8489	0.104846	37.9	37.9	37.9	0	Siphoviridae	Korravirus	Arthrobacter phage Joann	0	0	0	0	0	8766	1040	612	10418
NODE_613_length_12922	prot	745	0.084507	36.8	36.8	36.8	0	Podoviridae	Bruynoghevirus	Pseudomonas phage PhiCHU	0	0	0	0	0	9745	272	353	10370
NODE_3198_length_5331	prot	3223	0.220597	35.9	35.2	36.6	0.989949	Myoviridae	unclassified	Pelagibacter phage HTVC008M	0	1586	2649	1300	4594	72	11	11	10223
NODE_2668_length_5892	prot	3893	0.322811	38.7	35	45.1	5.56507	Myoviridae	unclassified	Shigella phage SfIV	0	0	0	0	0	10015	114	69	10198
NODE_2586_length_5972	prot	4898	0.2572	43.3	43.3	43.3	0	Podoviridae	Myxoctovirus	Myxococcus phage Mx8	0	0	0	0	0	6019	1967	2174	10160
NODE_1390_length_8245	unknown	0	0	0	0	0	0	unknown	unknown	unknown	0	0	0	0	0	1963	2823	5371	10157
NODE_3064_length_5469	prot	6587	0.222161	35.3	35.3	35.3	0	Podoviridae	unclassified	Xylella phage Xfas53	0	0	0	0	0	9826	123	47	9996
NODE_959_length_9964	prot	2953	0.0728623	37.2	37.2	37.2	0	Podoviridae	Perisivirus	Brucella phage Tb	11	2875	3105	2098	1645	144	29	24	9931
NODE_629_length_12759	unknown	0	0	0	0	0	0	unknown	unknown	unknown	4	478	260	902	330	79	2809	4841	9703
NODE_555_length_13722	unknown	0	0	0	0	0	0	unknown	unknown	unknown	0	0	0	0	0	9506	45	99	9650
NODE_123_length_32023	dna	1785	0.0255441	59.7826	58.628	61.299	1.09048	Myoviridae	unclassified	Synechococcus phage S-CAM7	4	611	212	640	335	120	2710	4902	9534
NODE_3015_length_5514	prot	7373	0.137106	37.6	37.6	37.6	0	Podoviridae	unclassified	Vibrio phage douglas 12A4	0	0	0	0	0	5116	2111	2004	9231
NODE_292_length_20542	prot	8985	0.0576867	53.5	53.5	53.5	0	Podoviridae	Hollowayvirus	Pseudomonas virus H66	9123	0	0	0	0	0	0	0	9123
NODE_3536_length_5049	prot	5951	0.299465	36.9	36.9	36.9	0	Podoviridae	unclassified	Podovirus Lau218	0	2933	1332	1579	3269	0	0	3	9116
NODE_460_length_15239	unknown	0	0	0	0	0	0	unknown	unknown	unknown	0	180	8692	11	201	0	0	0	9084
NODE_18_length_53850	prot	3001	0.0387744	44.5	37.7	51.3	9.61665	Myoviridae	unclassified	Cyanophage S-TIM5	8978	0	40	0	30	0	0	0	9048
NODE_3567_length_5024	prot	4011	0.217357	36.85	36.1	37.6	1.06066	Lavidaviridae	Sputnikvirus	Zamilon virus	0	0	0	0	0	2096	3762	3103	8961
NODE_612_length_12945	unknown	0	0	0	0	0	0	unknown	unknown	unknown	0	0	0	0	0	3888	1864	3121	8873
NODE_20_length_51677	prot	5004	0.0748302	44.6	36.6	60.5	13.7699	Siphoviridae	Detrevirus	Pseudomonas phage PAJU2	8869	0	0	0	0	0	0	0	8869
NODE_3105_length_5429	prot	3403	0.181249	37.4	36.3	38.5	1.55563	Siphoviridae	Likavirus	Streptomyces phage Zemlya	0	0	0	0	0	7149	959	708	8816
NODE_1897_length_6966	prot	3662	0.670973	59.3	44.3	75.4	11.6666	Siphoviridae	unclassified	Idiomarinaceae phage 1N2-2	86	0	0	105	0	7594	519	468	8772
NODE_778_length_11219	prot	6587	0.123006	58	58	58	0	Podoviridae	unclassified	Xylella phage Xfas53	0	0	0	0	0	7995	305	383	8683
NODE_3031_length_5501	prot	8560	0.0425377	35.9	35.9	35.9	0	Myoviridae	Polybotosvirus	Agrobacterium phage Atu_ph07	0	1483	3079	1210	2810	6	0	28	8616
NODE_1933_length_6890	prot	222	0.101887	35	35	35	0	Myoviridae	unclassified	Synechococcus phage ACG-2014f	3	440	934	724	882	331	2047	3191	8552
NODE_2349_length_6275	prot	3497	0.0640637	63.05	46.8	79.3	22.981	Podoviridae	unclassified	Puniceispirillum phage HMO-2011	0	3	0	0	0	8302	53	39	8397
NODE_620_length_12815	unknown	0	0	0	0	0	0	unknown	unknown	unknown	0	0	0	0	0	3330	2160	2877	8367
NODE_574_length_13437	prot	4898	0.16209	42.525	35.9	49.1	5.41503	Podoviridae	Myxoctovirus	Myxococcus phage Mx8	2	0	0	0	0	7429	421	371	8223
NODE_2488_length_6096	prot	758	0.0433071	42	42	42	0	Siphoviridae	Abidjanvirus	Pseudomonas phage PaMx11	14	1784	2816	1119	2058	272	45	60	8168
NODE_1848_length_7087	prot	570	0.0770425	35	35	35	0	Siphoviridae	unclassified	Gordonia phage GTE6	0	5	9	5	17	3147	2064	2870	8117
NODE_357_length_18038	prot	576	0.106109	39.4	37.2	41.6	3.11127	Ackermannviridae	unclassified	Sinorhizobium phage phiM9	0	1548	2564	1628	2346	1	0	0	8087
NODE_202_length_25755	prot	973	0.0511357	39.6	39.6	39.6	0	Siphoviridae	Inhavirus	Nonlabens phage P12024S	0	4273	1636	583	1552	0	0	0	8044
NODE_279_length_20965	unknown	0	0	0	0	0	0	unknown	unknown	unknown	0	3	6	0	0	498	3182	4286	7975
NODE_1804_length_7177	prot	5670	0.879894	46.0667	37.1	52.4	7.98269	Siphoviridae	unclassified	Synechococcus phage S-CBS3	35	0	0	0	0	7735	128	70	7968
NODE_518_length_14235	prot	973	0.0908325	45.7	43.3	48.1	3.39411	Siphoviridae	Inhavirus	Nonlabens phage P12024S	0	2743	3102	917	1176	0	0	0	7938
NODE_374_length_17482	prot	4607	0.0761927	44	38	50	8.48528	unclassified	unclassified	Enterobacteria phage P4	7890	0	0	0	0	0	0	0	7890
NODE_8_length_63308	prot	724	0.698158	62.5	35.1	86.9	14.0205	Siphoviridae	Yuavirus	Pseudomonas phage PAE1	7879	0	2	8	0	0	0	0	7889
NODE_291_length_20546	prot	821	0.0600117	41.8	41.8	41.8	0	Podoviridae	unclassified	Rhodoferax phage P26218	0	1	2	0	0	7216	315	324	7858
NODE_3242_length_5296	unknown	0	0	0	0	0	0	unknown	unknown	unknown	0	0	6	0	0	3587	1971	2229	7793
NODE_266_length_21239	prot	698	0.0710485	39.15	36.8	41.5	3.3234	Siphoviridae	Seuratvirus	Escherichia phage CAjan	7666	0	0	0	33	0	0	0	7699
NODE_62_length_39374	unknown	0	0	0	0	0	0	unknown	unknown	unknown	7512	0	0	0	0	0	0	0	7512
NODE_378_length_17422	unknown	0	0	0	0	0	0	unknown	unknown	unknown	0	0	0	0	0	3586	1814	2037	7437
NODE_362_length_17917	unknown	0	0	0	0	0	0	unknown	unknown	unknown	0	0	0	0	0	1718	2821	2867	7406
NODE_412_length_16398	prot	3483	0.0422613	35.3	35.3	35.3	0	Podoviridae	unclassified	Cellulophaga phage phi38:1	0	0	0	0	0	2626	1658	2926	7210
NODE_1569_length_7684	unknown	0	0	0	0	0	0	unknown	unknown	unknown	0	0	0	0	0	6432	353	379	7164
NODE_1544_length_7774	prot	5569	0.143941	46	46	46	0	Siphoviridae	unclassified	Synechococcus phage S-CBS4	0	2	10	0	0	6665	295	136	7108
NODE_2926_length_5597	prot	3675	0.430409	49.1	42.1	56.1	9.89949	Podoviridae	unclassified	Synechococcus phage S-CBP2	0	0	0	0	0	6962	61	39	7062
NODE_913_length_10238	prot	7281	0.7731	59.69	40.9	80.9	12.3381	Siphoviridae	unclassified	Cyanophage KBS-S-2A	9	0	0	0	0	6972	48	22	7051
NODE_2212_length_6454	prot	1428	0.0385807	41	41	41	0	Siphoviridae	unclassified	Streptococcus phage phiARI0746	0	0	0	0	0	2037	2072	2933	7042
NODE_122_length_32104	prot	2646	0.0428919	40.6	40.6	40.6	0	Podoviridae	unclassified	Vibrio phage PVA1	7024	0	0	0	0	0	1	0	7025
NODE_754_length_11433	prot	567	0.0367358	37	37	37	0	Siphoviridae	Decurrovirus	Arthrobacter phage Decurro	0	0	0	0	0	3333	1646	2017	6996
NODE_182_length_27749	dna	8166	0.0872824	58.99	56.993	61.359	1.1953	Phycodnaviridae	Coccolithovirus	Emiliania huxleyi virus 86	6976	0	0	0	0	0	0	0	6976
NODE_1794_length_7190	prot	6748	0.139777	59.1	59.1	59.1	0	Myoviridae	unclassified	Synechococcus phage S-SSM7	0	1502	2467	1432	1532	4	8	27	6972
NODE_13_length_59327	unknown	0	0	0	0	0	0	unknown	unknown	unknown	2	233	145	394	260	102	2219	3589	6944
NODE_2830_length_5694	prot	8974	0.276783	38.2333	36.5	39.9	1.70098	Siphoviridae	Fromanvirus	Mycobacterium virus Benedict	0	0	0	0	0	6920	24	0	6944
NODE_1251_length_8683	prot	4957	0.117471	38.15	35.2	41.1	4.17193	Siphoviridae	Lomovskayavirus	Streptomyces virus phiBT1	0	0	0	0	0	6938	0	0	6938
NODE_494_length_14609	prot	567	0.0295708	36.5	36.5	36.5	0	Siphoviridae	Decurrovirus	Arthrobacter phage Decurro	0	0	0	0	0	3388	1575	1955	6918
NODE_471_length_15048	prot	4898	0.15929	38.1	38.1	38.1	0	Podoviridae	Myxoctovirus	Myxococcus phage Mx8	0	0	0	0	0	6192	363	334	6889
NODE_14_length_57854	unknown	0	0	0	0	0	0	unknown	unknown	unknown	6166	65	240	55	80	187	43	38	6874
NODE_220_length_24095	prot	5775	0.0435775	36.6	36.6	36.6	0	Myoviridae	unclassified	Haemophilus phage Aaphi23	6817	0	0	0	0	0	0	0	6817
NODE_532_length_14045	prot	2966	0.0328943	35.2	35.2	35.2	0	Siphoviridae	Cequinquevirus	Lactobacillus virus c5	0	0	0	0	0	2884	1398	2520	6802
NODE_742_length_11525	unknown	0	0	0	0	0	0	unknown	unknown	unknown	9	1114	2202	1519	1384	344	95	123	6790
NODE_86_length_36342	prot	4803	0.0316163	39.65	39.4	39.9	0.353553	Podoviridae	Lessievirus	Burkholderia virus Bcep22	9	0	0	0	0	2751	2048	1977	6785
NODE_11_length_61535	prot	5671	0.144844	44.5125	35	58.9	7.43283	Siphoviridae	Xiamenvirus	Roseobacter phage RDJL Phi 1	6776	0	0	0	0	0	0	0	6776
NODE_1426_length_8124	prot	6587	0.169867	57.4	57.4	57.4	0	Podoviridae	unclassified	Xylella phage Xfas53	0	0	0	0	0	5976	336	455	6767
NODE_318_length_19495	prot	8555	0.11326	38.25	36.5	40	2.47487	Siphoviridae	Samistivirus	Streptomyces phage Mildred21	0	133	283	191	51	95	2062	3929	6744
NODE_2366_length_6251	unknown	0	0	0	0	0	0	unknown	unknown	unknown	0	7	47	0	14	4258	1114	1281	6721
NODE_2262_length_6382	prot	5913	0.0310248	44.8	44.8	44.8	0	Podoviridae	unclassified	Prochlorococcus phage P-SSP3	0	61	89	354	26	4259	957	971	6717
NODE_2662_length_5895	unknown	0	0	0	0	0	0	unknown	unknown	unknown	0	0	0	0	0	2225	2615	1762	6602
NODE_26_length_46351	prot	8494	0.0670536	41.05	36.1	46	7.00036	Siphoviridae	Laroyevirus	Arthrobacter phage Laroye	6599	0	0	0	0	1	0	1	6601
NODE_1630_length_7548	prot	9012	0.491256	35.8667	35.4	36.3	0.450925	Microviridae	Chlamydiamicrovirus	Chlamydia phage 4	6507	8	0	0	0	0	0	0	6515
NODE_81_length_36961	prot	2978	0.0377425	36.6	36.6	36.6	0	Myoviridae	Popoffvirus	Aeromonas phage vB_AsaM-56	6502	0	0	0	0	0	0	0	6502
NODE_1565_length_7693	unknown	0	0	0	0	0	0	unknown	unknown	unknown	6	6	16	0	8	4485	914	1043	6478
NODE_1865_length_7044	prot	973	0.0732538	35.2	35.2	35.2	0	Siphoviridae	Inhavirus	Nonlabens phage P12024S	0	0	3	0	0	446	2540	3450	6439
NODE_831_length_10786	prot	4898	0.134341	43.8	38.9	48.7	6.92965	Podoviridae	Myxoctovirus	Myxococcus phage Mx8	0	0	0	0	0	4883	628	800	6311
NODE_1844_length_7099	prot	5266	0.45598	41.8	35.8	52.7	6.5678	Myoviridae	unclassified	Prochlorococcus phage P-SSM2	3	1776	1608	1333	1468	20	0	2	6210
NODE_770_length_11306	prot	4898	0.170617	40.2667	36.1	48	6.70398	Podoviridae	Myxoctovirus	Myxococcus phage Mx8	0	0	0	0	0	5691	264	247	6202
NODE_199_length_26182	unknown	0	0	0	0	0	0	unknown	unknown	unknown	0	0	0	0	0	2733	1870	1560	6163
NODE_3132_length_5399	prot	5569	0.940545	59.4875	40.9	79	12.9305	Siphoviridae	unclassified	Synechococcus phage S-CBS4	0	0	0	0	0	6037	76	48	6161
NODE_2708_length_5844	prot	8959	0.357803	50.22	35.1	66.1	13.4347	Siphoviridae	Omegavirus	Mycobacterium virus Baka	0	0	0	0	0	5976	89	75	6140
NODE_177_length_28020	prot	7281	0.0976445	53.3286	37.5	74.9	12.4472	Siphoviridae	unclassified	Cyanophage KBS-S-2A	0	3	14	0	8	5978	33	24	6060
NODE_79_length_37065	prot	1227	0.0798867	37.5	35.8	39.1	1.65227	Siphoviridae	Nipunavirus	Pseudomonas phage NP1	0	35	71	50	23	115	2183	3578	6055
NODE_3074_length_5457	prot	702	0.170423	50.3	45.3	55.3	7.07107	Myoviridae	unclassified	Prochlorococcus phage P-TIM68	61	1039	3775	423	735	0	0	0	6033
NODE_1480_length_7980	prot	520	0.338722	42.175	40	45.9	2.59021	Lavidaviridae	unclassified	Yellowstone Lake virophage 5	0	0	0	0	0	5962	33	21	6016
NODE_2845_length_5673	prot	7373	0.133263	38.8	38.8	38.8	0	Podoviridae	unclassified	Vibrio phage douglas 12A4	4	0	0	0	3	3112	1413	1483	6015
NODE_1137_length_9090	unknown	0	0	0	0	0	0	unknown	unknown	unknown	0	24	36	19	33	5526	195	166	5999
NODE_136_length_31340	prot	8469	0.0386726	35.4	35.4	35.4	0	Siphoviridae	Nanhaivirus	Dinoroseobacter phage vB_DshS-R5C	5896	0	1	0	0	2	0	0	5899
NODE_2843_length_5674	prot	567	0.0687346	36.1	36.1	36.1	0	Siphoviridae	Decurrovirus	Arthrobacter phage Decurro	0	0	0	0	0	3303	1463	1123	5889
NODE_1906_length_6951	prot	4461	0.0876133	38	38	38	0	Lavidaviridae	Sputnikvirus	Sputnik virophage	0	0	0	0	0	1771	2208	1879	5858
NODE_1407_length_8205	prot	5670	0.550762	53.2556	38.3	71.4	10.1527	Siphoviridae	unclassified	Synechococcus phage S-CBS3	0	0	0	0	0	5650	54	60	5764
NODE_431_length_15883	unknown	0	0	0	0	0	0	unknown	unknown	unknown	0	0	0	0	0	4451	691	601	5743
NODE_2967_length_5566	prot	2775	0.080848	35.1	35.1	35.1	0	Siphoviridae	unclassified	Rhodococcus phage ReqiPine5	15	6	14	0	6	3014	1252	1431	5738
NODE_2294_length_6353	prot	973	0.26397	37.1	37.1	37.1	0	Siphoviridae	Inhavirus	Nonlabens phage P12024S	23	0	0	0	0	134	1740	3827	5724
NODE_430_length_15920	prot	973	0.0318467	35.3	35.3	35.3	0	Siphoviridae	Inhavirus	Nonlabens phage P12024S	3	10	25	14	2	921	2047	2699	5721
NODE_535_length_13997	prot	4384	0.0685861	38.9	35.6	42.2	4.6669	Myoviridae	unclassified	Rhodothermus phage RM378	0	405	829	493	783	131	1024	2033	5698
NODE_668_length_12201	unknown	0	0	0	0	0	0	unknown	unknown	unknown	0	0	0	0	0	3304	1390	975	5669
NODE_2453_length_6152	unknown	0	0	0	0	0	0	unknown	unknown	unknown	0	804	3632	244	924	5	0	0	5609
NODE_219_length_24162	prot	3662	0.0793395	40.3667	36.9	44.3	3.72201	Siphoviridae	unclassified	Idiomarinaceae phage 1N2-2	0	2	5516	0	2	0	0	0	5520
NODE_157_length_29616	prot	973	0.133914	39.0667	35.8	49.7	5.27624	Siphoviridae	Inhavirus	Nonlabens phage P12024S	63	0	4	0	1	269	894	4232	5463
NODE_2927_length_5597	prot	4331	0.0889762	38.6	38.6	38.6	0	Myoviridae	unclassified	Synechococcus phage S-PM2	0	930	1314	696	2475	0	0	0	5415
NODE_103_length_34004	prot	8469	0.0318492	35.3	35.3	35.3	0	Siphoviridae	Nanhaivirus	Dinoroseobacter phage vB_DshS-R5C	5411	0	0	0	0	0	0	0	5411
NODE_3457_length_5111	dna	6851	0.118568	59.0925	58.228	59.957	1.22259	Baculoviridae	Betabaculovirus	Choristoneura fumiferana granulovirus	0	6	0	0	63	482	2163	2672	5386
NODE_2641_length_5916	unknown	0	0	0	0	0	0	unknown	unknown	unknown	0	0	19	0	0	3875	643	755	5292
NODE_1513_length_7890	unknown	0	0	0	0	0	0	unknown	unknown	unknown	0	1095	2580	819	696	20	7	12	5229
NODE_417_length_16325	unknown	0	0	0	0	0	0	unknown	unknown	unknown	0	0	0	0	0	1845	1609	1734	5188
NODE_2575_length_5985	prot	92	0.158396	35.7	35.7	35.7	0	Podoviridae	Krylovvirus	Pseudomonas phage tf	5070	0	0	0	0	0	0	0	5070
NODE_1009_length_9715	prot	3925	0.173237	42.7	35.1	50.3	10.748	Siphoviridae	Gaiavirus	Mycobacterium phage Gaia	3	0	0	0	0	4091	399	529	5022
NODE_127_length_31653	unknown	0	0	0	0	0	0	unknown	unknown	unknown	5006	0	0	0	0	0	0	0	5006
NODE_4_length_66633	unknown	0	0	0	0	0	0	unknown	unknown	unknown	4803	0	166	0	0	0	0	0	4969
NODE_284_length_20731	unknown	0	0	0	0	0	0	unknown	unknown	unknown	4825	0	0	0	0	114	14	8	4961
NODE_413_length_16394	prot	2698	0.0715506	38.4	37.6	39.2	1.13137	Siphoviridae	Cinunavirus	Clavibacter phage CN1A	0	0	0	0	0	763	1705	2419	4887
NODE_2190_length_6477	prot	219	0.0435387	42.7	42.7	42.7	0	Myoviridae	unclassified	Synechococcus phage ACG-2014d	0	0	0	0	0	4323	247	278	4848
NODE_2282_length_6368	prot	5852	0.739636	42.42	36.5	55.6	7.64212	Siphoviridae	unclassified	Cyanophage MED4-117	0	0	0	0	5	4834	0	5	4844
NODE_775_length_11251	unknown	0	0	0	0	0	0	unknown	unknown	unknown	0	0	0	0	0	983	1289	2564	4836
NODE_2908_length_5610	prot	338	0.536364	47.725	36.6	65.8	13.6047	Microviridae	unclassified	Gokushovirinae Bog5712_52	4795	13	0	0	0	0	0	0	4808
NODE_50_length_42241	prot	745	0.135153	41.58	36	54.8	8.22144	Podoviridae	Bruynoghevirus	Pseudomonas phage PhiCHU	4721	12	27	16	16	0	0	0	4792
NODE_486_length_14797	unknown	0	0	0	0	0	0	unknown	unknown	unknown	4773	0	0	0	0	0	0	2	4775
NODE_115_length_33019	prot	92	0.0287107	36	36	36	0	Podoviridae	Krylovvirus	Pseudomonas phage tf	4771	0	0	3	0	0	0	0	4774
NODE_3515_length_5058	prot	4898	0.0984579	52.65	44.2	61.1	11.9501	Podoviridae	Myxoctovirus	Myxococcus phage Mx8	0	0	0	0	0	4091	353	329	4773
NODE_960_length_9963	prot	973	0.158988	44.45	40.6	48.3	5.44472	Siphoviridae	Inhavirus	Nonlabens phage P12024S	3826	170	234	51	24	49	130	243	4727
NODE_301_length_20389	unknown	0	0	0	0	0	0	unknown	unknown	unknown	7	6	10	1	0	2043	1183	1456	4706
NODE_3335_length_5201	unknown	0	0	0	0	0	0	unknown	unknown	unknown	0	0	0	0	0	2109	1130	1412	4651
NODE_650_length_12441	unknown	0	0	0	0	0	0	unknown	unknown	unknown	4293	48	12	86	190	4	2	3	4638
NODE_1528_length_7844	prot	349	0.310938	43.55	36.4	50.7	10.1116	Microviridae	unclassified	Gokushovirinae Fen672_31	4605	0	2	0	2	0	0	0	4609
NODE_84_length_36858	unknown	0	0	0	0	0	0	unknown	unknown	unknown	4600	0	0	0	0	0	0	0	4600
NODE_48_length_42323	unknown	0	0	0	0	0	0	unknown	unknown	unknown	0	0	0	0	0	2481	1022	1084	4587
NODE_167_length_28960	prot	774	0.0323204	35.9	35.9	35.9	0	Siphoviridae	unclassified	Verrucomicrobia phage P8625	4223	0	0	0	0	262	42	45	4572
NODE_2232_length_6434	dna	1056	0.0578178	59.506	59.506	59.506	0	Bicaudaviridae	unclassified	Acidianus tailed spindle virus	0	0	0	0	0	205	1786	2579	4570
NODE_1789_length_7200	prot	2847	0.0570833	35.2	35.2	35.2	0	Podoviridae	unclassified	Cronobacter phage vB_CsaP_GAP52	29	40	47	234	243	4	2415	1546	4558
NODE_2003_length_6751	unknown	0	0	0	0	0	0	unknown	unknown	unknown	4	45	82	93	26	3057	580	671	4558
NODE_225_length_23662	prot	520	0.0517285	36.4	35.2	37.6	1.69706	Lavidaviridae	unclassified	Yellowstone Lake virophage 5	0	0	0	0	0	2689	978	827	4494
NODE_546_length_13793	prot	8985	0.0889582	54.9	54.9	54.9	0	Podoviridae	Hollowayvirus	Pseudomonas virus H66	0	0	0	0	0	2826	797	795	4418
NODE_120_length_32216	prot	283	0.0259809	42.2	36.9	47.5	7.49533	Siphoviridae	unclassified	Streptococcus phage SpSL1	4356	3	10	2	16	1	3	6	4397
NODE_604_length_13018	prot	5107	0.527193	56.2	37.3	69	10.0303	Podoviridae	Rauchvirus	Bordetella virus BPP1	0	0	0	0	0	4157	132	80	4369
NODE_539_length_13901	prot	1333	0.0345299	42.7	42.7	42.7	0	Siphoviridae	unclassified	Mycobacterium phage Bipper	0	0	0	0	0	4069	92	91	4252
NODE_2130_length_6540	prot	4004	0.0454128	35.5	35.5	35.5	0	Siphoviridae	Biseptimavirus	Staphylococcus phage phiRS7	0	0	0	0	0	4223	13	13	4249
NODE_106_length_33895	prot	8641	0.0677976	38.1	35.4	40.8	3.81838	Siphoviridae	unclassified	Streptomyces phage BillNye	0	41	122	54	44	63	1303	2587	4214
NODE_873_length_10540	dna	8275	0.0458254	63.859	63.077	64.641	1.10592	Mimiviridae	Mimivirus	Megavirus chiliensis	0	102	322	229	305	190	1058	1971	4177
NODE_3135_length_5396	prot	1439	0.0439214	37.5	37.5	37.5	0	Myoviridae	Fletchervirus	Campylobacter phage PC14	0	817	1919	571	867	0	0	0	4174
NODE_1329_length_8421	prot	977	0.0309939	37.9	37.9	37.9	0	Siphoviridae	unclassified	Marinomonas phage P12026	0	0	0	0	0	3552	342	256	4150
NODE_2064_length_6650	prot	1004	0.185414	37.3	37.3	37.3	0	Siphoviridae	Nickievirus	Rhizobium phage RHEph10	0	11	19	0	7	4017	62	27	4143
NODE_670_length_12192	prot	4461	0.0706201	39	39	39	0	Lavidaviridae	Sputnikvirus	Sputnik virophage	0	0	0	0	0	1164	1752	1214	4130
NODE_934_length_10089	prot	1406	0.110616	37.7	37.7	37.7	0	Siphoviridae	unclassified	Flavobacterium phage Fpv10	37	0	2	0	0	171	1810	2087	4107
NODE_3469_length_5099	prot	3497	0.0892332	58.5	43.9	73.1	20.6475	Podoviridae	unclassified	Puniceispirillum phage HMO-2011	5	9	7	0	15	2717	626	682	4061
NODE_1110_length_9209	prot	519	0.175589	35	35	35	0	Lavidaviridae	unclassified	Yellowstone Lake virophage 6	0	0	0	0	0	941	1541	1547	4029
NODE_27_length_46333	unknown	0	0	0	0	0	0	unknown	unknown	unknown	3995	0	0	0	0	0	0	0	3995
NODE_1069_length_9446	prot	567	0.0562143	36.4	36.4	36.4	0	Siphoviridae	Decurrovirus	Arthrobacter phage Decurro	0	0	0	0	0	2713	893	351	3957
NODE_448_length_15537	unknown	0	0	0	0	0	0	unknown	unknown	unknown	0	0	0	0	0	687	1145	2120	3952
NODE_464_length_15146	prot	8985	0.0804173	58	58	58	0	Podoviridae	Hollowayvirus	Pseudomonas virus H66	0	0	0	0	0	2610	621	716	3947
NODE_1620_length_7564	prot	2596	0.124934	36.1	36.1	36.1	0	Podoviridae	Bruynoghevirus	Pseudomonas phage TL	6	0	0	0	0	3920	0	0	3926
NODE_2043_length_6676	prot	8486	0.101558	39.2	39.2	39.2	0	Siphoviridae	Korravirus	Arthrobacter phage DrRobert	0	0	0	0	0	3817	80	25	3922
NODE_53_length_41490	prot	3932	0.0900217	39.175	36.1	42.7	3.41504	Siphoviridae	unclassified	Vibrio phage VpKK5	3917	0	0	0	0	0	0	0	3917
NODE_3353_length_5187	prot	346	0.528629	37.3	36.3	38.3	1	Microviridae	unclassified	Gokushovirinae Fen7875_21	3909	0	0	0	0	0	0	0	3909
NODE_77_length_37191	prot	1418	0.0337985	35.8	35.5	36.1	0.424264	Myoviridae	unclassified	Synechococcus phage S-CAM9	2	182	401	238	376	122	1028	1554	3903
NODE_491_length_14672	prot	519	0.273991	44.5	35.2	54.3	6.66583	Lavidaviridae	unclassified	Yellowstone Lake virophage 6	0	0	0	0	0	805	1711	1360	3876
NODE_51_length_41680	prot	5107	0.217155	50.87	42.8	62	7.0695	Podoviridae	Rauchvirus	Bordetella virus BPP1	0	0	0	0	0	88	2366	1406	3860
NODE_69_length_38028	prot	2999	0.044888	48.4	47.1	49.7	1.83848	Podoviridae	Lederbergvirus	Enterobacteria phage IME10	3809	0	0	0	0	0	0	0	3809
NODE_2717_length_5835	prot	519	0.077635	38.2	38.2	38.2	0	Lavidaviridae	unclassified	Yellowstone Lake virophage 6	0	0	0	0	0	1359	1652	779	3790
NODE_1022_length_9656	prot	3497	0.0826429	59.5	39	77.2	19.2533	Podoviridae	unclassified	Puniceispirillum phage HMO-2011	54	0	0	0	0	2386	747	577	3764
NODE_3433_length_5131	prot	4249	0.265445	37	37	37	0	Siphoviridae	unclassified	Xanthomonas phage Xp15	0	0	0	0	0	3248	258	240	3746
NODE_273_length_21105	prot	6827	0.0392324	37.3	37.3	37.3	0	Siphoviridae	unclassified	Clostridium phage phiCTP1	10	17	5	2	3	209	1316	2178	3740
NODE_1796_length_7188	prot	8426	0.0976628	36.4	36.4	36.4	0	Siphoviridae	Galaxyvirus	Arthrobacter phage Galaxy	12	0	0	0	0	2547	691	439	3689
NODE_83_length_36887	prot	4385	0.0679101	40.05	37.8	42.3	3.18198	Siphoviridae	unclassified	Enterobacteria phage ES18	3688	0	0	0	0	0	0	0	3688
NODE_2067_length_6644	prot	5038	0.674594	36	35.9	36.1	0.141421	Myoviridae	unclassified	Enterobacteria phage SfV	3651	0	0	0	0	20	0	0	3671
NODE_3372_length_5177	prot	341	0.497779	45.175	37.1	53.6	6.76332	Microviridae	unclassified	Gokushovirinae Bog1183_53	3550	20	0	0	76	0	0	0	3646
NODE_3396_length_5162	unknown	0	0	0	0	0	0	unknown	unknown	unknown	20	3	12	0	0	2749	404	448	3636
NODE_12_length_60233	unknown	0	0	0	0	0	0	unknown	unknown	unknown	3554	9	19	17	10	1	1	3	3614
NODE_1890_length_6981	dna	1246	0.0714797	57.198	57.198	57.198	0	Siphoviridae	Inhavirus	Nonlabens phage P12024S	0	0	3	0	0	553	1220	1838	3614
NODE_80_length_37045	dna	5774	0.0520448	59.8692	57.154	67.669	2.10638	unclassified	unclassified	Cedratvirus A11	0	0	0	0	0	939	994	1649	3582
NODE_39_length_43990	prot	6831	0.0278245	36.2	36.2	36.2	0	Phycodnaviridae	Coccolithovirus	Emiliania huxleyi virus 86	3566	0	0	0	0	0	0	0	3566
NODE_170_length_28692	unknown	0	0	0	0	0	0	unknown	unknown	unknown	3551	0	0	0	0	0	0	0	3551
NODE_1272_length_8638	prot	8695	0.0382033	39.1	39.1	39.1	0	Herelleviridae	Agatevirus	Bacillus phage Bp8p-C	0	20	15	4	11	225	1302	1957	3534
NODE_2760_length_5777	prot	9011	0.613813	38.6333	35.4	41	2.89885	Siphoviridae	Stanholtvirus	Burkholderia virus phi1026b	0	0	0	0	0	3340	118	66	3524
NODE_1496_length_7939	unknown	0	0	0	0	0	0	unknown	unknown	unknown	0	0	0	0	0	3443	50	24	3517
NODE_23_length_50076	prot	973	0.0780613	39.6667	36.3	46.2	3.76864	Siphoviridae	Inhavirus	Nonlabens phage P12024S	32	1	1	1	0	101	987	2391	3514
NODE_1863_length_7049	prot	8840	0.245141	37.65	35.6	39.7	2.89914	Siphoviridae	Omegavirus	Mycobacterium virus Courthouse	0	0	0	0	0	3369	41	75	3485
NODE_169_length_28905	prot	5775	0.0447327	38.8	38.8	38.8	0	Myoviridae	unclassified	Haemophilus phage Aaphi23	3482	0	0	0	0	0	0	0	3482
NODE_61_length_40400	unknown	0	0	0	0	0	0	unknown	unknown	unknown	3064	0	0	410	0	1	0	0	3475
NODE_105_length_33950	prot	3662	0.188483	58.275	44.5	71	9.39723	Siphoviridae	unclassified	Idiomarinaceae phage 1N2-2	10	0	0	0	0	3008	219	221	3458
NODE_600_length_13043	prot	3431	0.0294411	40.3	40.3	40.3	0	Podoviridae	unclassified	Alteromonas phage vB_AmaP_AD45-P1	3434	0	0	0	0	0	0	0	3434
NODE_174_length_28338	prot	520	0.291975	51.95	38.8	69.3	9.63663	Lavidaviridae	unclassified	Yellowstone Lake virophage 5	0	0	0	0	0	2907	359	163	3429
NODE_790_length_11130	prot	7018	0.0458221	41.85	41.2	42.5	0.919239	Podoviridae	unclassified	Cyanophage NATL1A-7	0	0	0	0	0	3359	26	41	3426
NODE_66_length_38436	prot	1007	0.0375429	35.9	35.9	35.9	0	Podoviridae	Lessievirus	Burkholderia virus DC1	3420	0	0	0	0	0	0	0	3420
NODE_35_length_45249	prot	724	0.0480674	38.9333	36.6	41.1	2.25462	Siphoviridae	Yuavirus	Pseudomonas phage PAE1	3418	0	0	0	0	0	0	0	3418
NODE_2935_length_5593	prot	4249	0.217772	38	38	38	0	Siphoviridae	unclassified	Xanthomonas phage Xp15	0	0	0	0	0	2646	427	324	3397
NODE_615_length_12905	prot	4249	0.104611	37.7	37.7	37.7	0	Siphoviridae	unclassified	Xanthomonas phage Xp15	0	0	0	0	0	2514	424	438	3376
NODE_47_length_42340	unknown	0	0	0	0	0	0	unknown	unknown	unknown	3373	0	0	0	0	0	0	0	3373
NODE_581_length_13331	prot	2802	0.0994674	37.2	37.2	37.2	0	Siphoviridae	Lomovskayavirus	Streptomyces virus TG1	0	0	0	0	0	2638	299	432	3369
NODE_3406_length_5151	prot	341	0.605125	39.94	35	45.9	4.88907	Microviridae	unclassified	Gokushovirinae Bog1183_53	3300	6	0	0	0	0	0	0	3306
NODE_1323_length_8460	unknown	0	0	0	0	0	0	unknown	unknown	unknown	49	0	2	4	0	2523	373	331	3282
NODE_336_length_18972	prot	6152	0.0352625	35.5	35.5	35.5	0	Siphoviridae	unclassified	Methanobacterium phage psiM2	0	0	0	0	0	2757	269	224	3250
NODE_1967_length_6837	unknown	0	0	0	0	0	0	unknown	unknown	unknown	0	0	0	0	0	3171	38	40	3249
NODE_1346_length_8380	prot	5925	0.123508	37.3	35.5	39.1	2.54558	Myoviridae	unclassified	Synechococcus phage S-SKS1	0	136	306	275	103	81	802	1545	3248
NODE_183_length_27596	prot	519	0.119148	37.4333	37.2	37.6	0.208167	Lavidaviridae	unclassified	Yellowstone Lake virophage 6	0	0	0	0	0	966	1257	1025	3248
NODE_2219_length_6448	prot	3471	0.155862	36.9	36.9	36.9	0	Podoviridae	unclassified	Cellulophaga phage phi19:3	80	298	654	71	2124	0	0	0	3227
NODE_2680_length_5880	prot	3667	0.0811224	35.7	35.7	35.7	0	Myoviridae	unclassified	Acinetobacter phage vB_AbaM_Acibel004	8	622	1873	547	117	34	0	0	3201
NODE_1542_length_7780	prot	4249	0.172365	35.3	35.3	35.3	0	Siphoviridae	unclassified	Xanthomonas phage Xp15	0	0	0	0	0	2387	461	348	3196
NODE_1984_length_6790	prot	4011	0.121502	36.6	36.6	36.6	0	Lavidaviridae	Sputnikvirus	Zamilon virus	0	0	0	0	0	664	1570	952	3186
NODE_194_length_26578	prot	243	0.0535029	37	37	37	0	Myoviridae	Ficleduovirus	Flavobacterium phage FCL-2	3174	0	0	11	0	0	0	0	3185
NODE_22_length_50426	unknown	0	0	0	0	0	0	unknown	unknown	unknown	3164	0	0	0	0	0	0	0	3164
NODE_538_length_13916	prot	567	0.0491521	36.4	35	37.8	1.9799	Siphoviridae	Decurrovirus	Arthrobacter phage Decurro	0	0	0	0	0	265	992	1847	3104
NODE_78_length_37122	prot	5924	0.0371747	41.9667	35.2	46.5	5.97188	Myoviridae	unclassified	Psychrobacter phage pOW20-A	3102	0	0	0	0	0	0	0	3102
NODE_1145_length_9040	prot	5279	0.0431416	40.3	40.3	40.3	0	Phycodnaviridae	Chlorovirus	Paramecium bursaria Chlorella virus 1	0	0	4	0	0	44	943	2105	3096
NODE_111_length_33440	prot	8985	0.0366926	46	46	46	0	Podoviridae	Hollowayvirus	Pseudomonas virus H66	3076	0	0	0	0	0	0	0	3076
NODE_121_length_32142	prot	5829	0.201045	48.5625	37.3	56	6.24201	Siphoviridae	unclassified	Salicola phage CGphi29	3060	0	0	0	0	9	1	1	3071
NODE_549_length_13787	unknown	0	0	0	0	0	0	unknown	unknown	unknown	0	0	0	0	0	2180	441	447	3068
NODE_188_length_26979	prot	5893	0.0639386	42.15	41.8	42.5	0.494975	Podoviridae	unclassified	Cyanophage SS120-1	56	0	0	0	0	2534	235	238	3063
NODE_3247_length_5288	prot	338	0.522504	40.95	38.4	47.3	4.27746	Microviridae	unclassified	Gokushovirinae Bog5712_52	3055	6	0	0	0	0	0	0	3061
NODE_822_length_10873	prot	8871	0.0449738	35.6	35.6	35.6	0	Siphoviridae	Nymphadoravirus	Gordonia phage Nymphadora	0	0	0	0	0	1008	1138	900	3046
NODE_1012_length_9703	prot	4370	0.0636916	36.4	36.4	36.4	0	Siphoviridae	Stanholtvirus	Burkholderia phage KS9	3034	0	0	0	0	0	0	0	3034
NODE_37_length_44685	unknown	0	0	0	0	0	0	unknown	unknown	unknown	3033	0	0	0	0	0	0	0	3033
NODE_346_length_18492	prot	6555	0.0340688	38.5	38.5	38.5	0	Siphoviridae	unclassified	Cyanophage PSS2	0	0	0	0	0	3028	2	2	3032
NODE_805_length_10990	prot	591	0.107279	38.9	38.9	38.9	0	Siphoviridae	unclassified	Pseudomonas phage YMC11/02/R656	0	0	0	0	0	2365	359	298	3022
NODE_325_length_19338	prot	520	0.0476264	37.1	37.1	37.1	0	Lavidaviridae	unclassified	Yellowstone Lake virophage 5	0	0	12	0	0	1736	707	551	3006
NODE_3065_length_5468	prot	5852	0.634236	41.2	37.7	44.1	3.24191	Siphoviridae	unclassified	Cyanophage MED4-117	0	0	0	0	0	2975	5	20	3000
NODE_2323_length_6307	unknown	0	0	0	0	0	0	unknown	unknown	unknown	0	0	0	0	0	1175	742	1077	2994
NODE_1211_length_8791	prot	1406	0.121829	36.7	36.7	36.7	0	Siphoviridae	unclassified	Flavobacterium phage Fpv10	0	0	0	0	0	711	982	1291	2984
NODE_507_length_14457	unknown	0	0	0	0	0	0	unknown	unknown	unknown	0	0	0	0	0	2949	16	9	2974
NODE_28_length_46171	unknown	0	0	0	0	0	0	unknown	unknown	unknown	2970	0	0	1	0	0	0	0	2971
NODE_776_length_11232	prot	4249	0.120192	36	36	36	0	Siphoviridae	unclassified	Xanthomonas phage Xp15	0	0	0	0	0	2362	347	253	2962
NODE_1023_length_9648	prot	3925	0.0251866	40.7	40.7	40.7	0	Siphoviridae	Gaiavirus	Mycobacterium phage Gaia	0	0	0	0	0	761	726	1468	2955
NODE_457_length_15319	prot	8404	0.0640381	37.5	35	40	3.53553	Siphoviridae	Fromanvirus	Mycobacterium virus Marcell	0	0	0	0	0	2193	480	257	2930
NODE_186_length_27247	prot	974	0.0716776	41.875	38.2	47.1	4.08279	Siphoviridae	Inhavirus	Nonlabens phage P12024L	18	0	0	0	0	1045	835	1019	2917
NODE_32_length_45480	unknown	0	0	0	0	0	0	unknown	unknown	unknown	2913	0	0	0	0	2	1	0	2916
NODE_397_length_16902	prot	7373	0.0305289	38.6	38.6	38.6	0	Podoviridae	unclassified	Vibrio phage douglas 12A4	0	0	0	0	0	2896	10	4	2910
NODE_30_length_45949	unknown	0	0	0	0	0	0	unknown	unknown	unknown	2900	0	0	0	0	0	0	0	2900
NODE_272_length_21137	prot	4898	0.0293798	36.9	36.9	36.9	0	Podoviridae	Myxoctovirus	Myxococcus phage Mx8	0	0	0	0	0	2676	107	102	2885
NODE_493_length_14610	prot	8763	0.0542094	35	35	35	0	Siphoviridae	Bronvirus	Mycobacterium virus Faith1	0	0	0	0	0	1742	322	817	2881
NODE_1277_length_8616	prot	339	0.260446	36.45	35.5	37.4	1.3435	Microviridae	unclassified	Microviridae Bog5275_51	2845	0	0	29	0	0	0	0	2874
NODE_54_length_41391	prot	234	0.0290643	36	36	36	0	Myoviridae	Emdodecavirus	Sinorhizobium phage phiM12	2862	0	0	0	0	0	0	0	2862
NODE_3316_length_5223	unknown	0	0	0	0	0	0	unknown	unknown	unknown	0	471	719	1051	586	0	0	0	2827
NODE_93_length_35111	unknown	0	0	0	0	0	0	unknown	unknown	unknown	7	21	31	21	17	176	948	1587	2808
NODE_387_length_17173	prot	973	0.0281255	36.5	36.5	36.5	0	Siphoviridae	Inhavirus	Nonlabens phage P12024S	3	0	0	0	0	113	1438	1247	2801
NODE_137_length_31030	unknown	0	0	0	0	0	0	unknown	unknown	unknown	2799	0	0	0	0	0	0	0	2799
NODE_38_length_44583	unknown	0	0	0	0	0	0	unknown	unknown	unknown	2794	0	0	0	0	0	0	0	2794
NODE_2_length_69023	prot	5671	0.126001	43.3455	35	53.6	5.33617	Siphoviridae	Xiamenvirus	Roseobacter phage RDJL Phi 1	2775	0	0	0	1	0	0	0	2776
NODE_44_length_42878	prot	2854	0.0381314	46.9	37.2	56.6	13.7179	Siphoviridae	Phicbkvirus	Caulobacter virus phiCbK	2756	0	0	0	0	0	0	0	2756
NODE_2111_length_6567	prot	5569	0.805543	50.5	38.6	64.2	8.02229	Siphoviridae	unclassified	Synechococcus phage S-CBS4	0	0	0	0	0	2716	13	13	2742
NODE_1597_length_7619	prot	519	0.44809	38.1	35.8	41.1	2.71846	Lavidaviridae	unclassified	Yellowstone Lake virophage 6	0	0	0	0	0	75	931	1711	2717
NODE_91_length_35372	prot	5102	0.0262072	35.5	35.5	35.5	0	Podoviridae	Pagevirus	Bacillus phage Pascal	2692	0	0	0	0	0	0	0	2692
NODE_580_length_13358	prot	4249	0.100614	38.7	38.7	38.7	0	Siphoviridae	unclassified	Xanthomonas phage Xp15	0	0	2	0	0	1809	450	415	2676
NODE_126_length_31675	prot	7461	0.0644988	43.3333	36.8	55.4	10.462	Podoviridae	unclassified	Thalassomonas phage BA3	2660	0	0	0	0	0	0	0	2660
NODE_2095_length_6599	prot	455	0.236399	40.15	37.1	43.2	4.31335	Phycodnaviridae	Prasinovirus	Yellowstone lake phycodnavirus 1	0	207	137	127	104	123	686	1275	2659
NODE_2459_length_6142	prot	2847	0.0424943	38.9	38.9	38.9	0	Podoviridae	unclassified	Cronobacter phage vB_CsaP_GAP52	0	0	0	0	0	134	1323	1198	2655
NODE_175_length_28214	prot	1406	0.0394485	39.9	39.9	39.9	0	Siphoviridae	unclassified	Flavobacterium phage Fpv10	2654	0	0	0	0	0	0	0	2654
NODE_1767_length_7260	prot	3225	0.586777	43.62	40.4	50	4.00587	Podoviridae	unclassified	Pelagibacter phage HTVC011P	12	476	1547	145	474	0	0	0	2654
NODE_10_length_62013	unknown	0	0	0	0	0	0	unknown	unknown	unknown	2615	0	0	0	0	0	0	0	2615
NODE_1960_length_6853	unknown	0	0	0	0	0	0	unknown	unknown	unknown	0	0	0	0	0	2147	245	218	2610
NODE_2324_length_6306	prot	639	0.0927688	39.9	39.9	39.9	0	Myoviridae	Phikzvirus	Pseudomonas phage PhiPA3	0	32	47	32	33	2311	65	86	2606
NODE_19_length_53504	prot	5036	0.0315677	38.0333	35.8	40.5	2.35867	Podoviridae	unclassified	Sinorhizobium phage PBC5	2602	0	0	0	0	0	0	0	2602
NODE_158_length_29557	unknown	0	0	0	0	0	0	unknown	unknown	unknown	2584	0	8	7	1	0	0	0	2600
NODE_3_length_68956	unknown	0	0	0	0	0	0	unknown	unknown	unknown	2596	0	0	0	0	0	0	0	2596
NODE_125_length_31891	prot	2687	0.0266219	35.4	35.4	35.4	0	Siphoviridae	unclassified	Croceibacter phage P2559Y	2592	0	0	0	0	0	0	0	2592
NODE_90_length_35454	prot	4370	0.036639	35.2	35.2	35.2	0	Siphoviridae	Stanholtvirus	Burkholderia phage KS9	2579	0	2	0	0	2	0	0	2583
NODE_1256_length_8675	prot	1148	0.052219	40.8	40.8	40.8	0	Siphoviridae	Wizardvirus	Gordonia phage Wizard	0	0	0	0	0	649	998	928	2575
NODE_323_length_19385	prot	8396	0.330616	39.5667	37.1	47.2	3.82239	Myoviridae	Ficleduovirus	Flavobacterium phage FCV-1	2567	0	0	0	0	1	0	5	2573
NODE_1296_length_8552	prot	6358	0.561623	62.775	50	74.1	10.8816	Podoviridae	unclassified	Pseudomonas phage PA11	1682	4	17	819	40	2	0	0	2564
NODE_1629_length_7549	unknown	0	0	0	0	0	0	unknown	unknown	unknown	0	0	0	0	0	1436	627	498	2561
NODE_197_length_26333	prot	8643	0.0676717	42.5	35.9	48.6	5.38578	Podoviridae	Vicosavirus	Pseudomonas phage NV1	2557	0	0	0	0	0	0	0	2557
NODE_342_length_18755	prot	519	0.302159	43.9714	35.1	59.3	7.87225	Lavidaviridae	unclassified	Yellowstone Lake virophage 6	0	0	0	0	0	602	1165	783	2550
NODE_1189_length_8879	prot	3029	0.164883	47.3	47.3	47.3	0	Siphoviridae	Hendrixvirus	Enterobacteria phage HK140	2549	0	0	0	0	0	0	0	2549
NODE_585_length_13252	unknown	0	0	0	0	0	0	unknown	unknown	unknown	0	0	0	0	0	1314	526	709	2549
NODE_294_length_20528	prot	3036	0.165725	37.45	36.9	38	0.777817	Siphoviridae	Hendrixvirus	Enterobacteria phage mEp235	2515	0	0	0	0	0	0	0	2515
NODE_2039_length_6683	prot	5010	0.160706	38.65	38.2	39.1	0.636396	Siphoviridae	Lomovskayavirus	Streptomyces virus phiC31	0	0	0	0	0	2187	119	185	2491
NODE_880_length_10500	prot	5107	0.430667	55.4167	45.5	68	9.48776	Podoviridae	Rauchvirus	Bordetella virus BPP1	0	0	0	0	0	1787	377	325	2489
NODE_1260_length_8666	prot	416	0.141934	43.1	43.1	43.1	0	Podoviridae	unclassified	Citrobacter phage CVT22	2471	0	0	0	0	0	0	0	2471
NODE_1956_length_6858	prot	1077	0.0262467	71.7	71.7	71.7	0	Siphoviridae	Smoothievirus	Gordonia phage Smoothie	0	0	0	0	0	808	622	1018	2448
NODE_1745_length_7315	prot	4898	0.14026	42.6	42.6	42.6	0	Podoviridae	Myxoctovirus	Myxococcus phage Mx8	0	0	0	0	0	57	1424	960	2441
NODE_866_length_10583	unknown	0	0	0	0	0	0	unknown	unknown	unknown	0	0	0	0	0	2024	146	270	2440
NODE_164_length_29107	prot	520	0.0534923	35.8	35.5	36.1	0.424264	Lavidaviridae	unclassified	Yellowstone Lake virophage 5	0	0	0	0	0	1363	605	455	2423
NODE_184_length_27547	prot	454	0.0738737	45.9	42.5	51.3	4.21505	Phycodnaviridae	Prasinovirus	Yellowstone lake phycodnavirus 2	1	156	133	171	173	1638	54	82	2408
NODE_203_length_25670	prot	3672	0.274172	41.2	35.4	46.5	3.53836	Podoviridae	unclassified	Synechococcus phage S-CBP1	1	0	0	0	0	2337	35	17	2390
NODE_143_length_30697	unknown	0	0	0	0	0	0	unknown	unknown	unknown	2383	1	0	0	0	0	0	0	2384
NODE_2268_length_6380	prot	5852	0.542163	46.05	35.3	56.7	8.91945	Siphoviridae	unclassified	Cyanophage MED4-117	0	0	0	0	0	2293	45	34	2372
NODE_2782_length_5750	prot	1118	0.0464348	38.3	38.3	38.3	0	Siphoviridae	Orchidvirus	Gordonia phage Orchid	0	730	1202	140	221	50	19	0	2362
NODE_110_length_33450	prot	4002	0.171211	42.22	36.9	57.2	8.43605	Podoviridae	unclassified	Ralstonia phage RSK1	2360	0	1	0	0	0	0	0	2361
NODE_490_length_14704	prot	4898	0.093444	38.5	38.5	38.5	0	Podoviridae	Myxoctovirus	Myxococcus phage Mx8	0	0	0	0	0	1632	248	480	2360
NODE_1106_length_9224	prot	520	0.305074	57.0333	47.6	66.2	9.30287	Lavidaviridae	unclassified	Yellowstone Lake virophage 5	36	0	0	0	0	1654	435	179	2304
NODE_1895_length_6973	unknown	0	0	0	0	0	0	unknown	unknown	unknown	0	0	0	0	0	39	896	1367	2302
NODE_41_length_43832	unknown	0	0	0	0	0	0	unknown	unknown	unknown	1	0	0	0	0	2255	21	17	2294
NODE_260_length_21575	prot	519	0.0617381	39.45	38.8	40.1	0.919239	Lavidaviridae	unclassified	Yellowstone Lake virophage 6	0	0	0	0	0	229	1052	1009	2290
NODE_2475_length_6117	prot	702	0.762465	59.5286	41.3	81.4	17.1433	Myoviridae	unclassified	Prochlorococcus phage P-TIM68	0	66	216	119	67	1745	21	47	2281
NODE_185_length_27319	prot	4938	0.0502947	42	42	42	0	Podoviridae	Rauchvirus	Burkholderia virus BcepC6B	2269	0	0	0	0	0	0	0	2269
NODE_29_length_46015	prot	978	0.149038	46.0714	35.2	61	9.89338	Podoviridae	unclassified	Celeribacter phage P12053L	2264	0	0	0	0	3	0	0	2267
NODE_109_length_33618	unknown	0	0	0	0	0	0	unknown	unknown	unknown	2240	0	1	0	0	1	0	5	2247
NODE_853_length_10642	prot	4249	0.126574	39.4	39.4	39.4	0	Siphoviridae	unclassified	Xanthomonas phage Xp15	0	0	0	0	0	1244	483	518	2245
NODE_513_length_14279	unknown	0	0	0	0	0	0	unknown	unknown	unknown	2232	0	0	0	0	0	0	0	2232
NODE_160_length_29400	unknown	0	0	0	0	0	0	unknown	unknown	unknown	0	0	0	0	0	2037	76	89	2202
NODE_472_length_15046	prot	5010	0.106473	37.25	35.5	39	2.47487	Siphoviridae	Lomovskayavirus	Streptomyces virus phiC31	2202	0	0	0	0	0	0	0	2202
NODE_92_length_35296	prot	8544	0.0258386	35.8	35.8	35.8	0	Myoviridae	Busanvirus	Acidovorax phage ACP17	0	0	1	0	0	524	600	1071	2196
NODE_59_length_41115	prot	5749	0.0476468	38.2	37.2	39.2	1.41421	Podoviridae	unclassified	Vibrio virus VpV262	2194	0	0	0	0	0	0	0	2194
NODE_1155_length_9010	prot	755	0.313651	41.9	35.6	48.7	5.37463	Siphoviridae	Pamexvirus	Pseudomonas phage PaMx74	2182	0	4	0	0	0	0	0	2186
NODE_1253_length_8682	unknown	0	0	0	0	0	0	unknown	unknown	unknown	0	59	89	165	110	1654	40	61	2178
NODE_235_length_23278	prot	4771	0.0396941	36.8	36.8	36.8	0	Myoviridae	Bcepmuvirus	Burkholderia virus phiE255	4	2	4	0	2	694	586	884	2176
NODE_172_length_28420	prot	4957	0.0669247	37.3	35.2	40.3	2.66646	Siphoviridae	Lomovskayavirus	Streptomyces virus phiBT1	2017	12	21	66	28	0	1	1	2146
NODE_1279_length_8608	prot	1077	0.0331087	44	44	44	0	Siphoviridae	Smoothievirus	Gordonia phage Smoothie	0	0	0	0	0	2081	19	37	2137
NODE_2247_length_6401	prot	567	0.0698328	38	38	38	0	Siphoviridae	Decurrovirus	Arthrobacter phage Decurro	0	0	0	0	0	1197	458	480	2135
NODE_112_length_33428	unknown	0	0	0	0	0	0	unknown	unknown	unknown	2115	0	0	0	0	0	0	0	2115
NODE_2390_length_6218	unknown	0	0	0	0	0	0	unknown	unknown	unknown	0	0	0	0	0	1141	540	418	2099
NODE_632_length_12736	unknown	0	0	0	0	0	0	unknown	unknown	unknown	2098	0	0	0	0	0	0	0	2098
NODE_1891_length_6978	prot	8324	0.0438521	37.7	37.7	37.7	0	Siphoviridae	Fromanvirus	Mycobacterium phage Mulciber	2081	0	0	0	0	0	0	0	2081
NODE_249_length_22397	prot	6294	0.0562575	40.3	40.3	40.3	0	Siphoviridae	Phifelvirus	Enterococcus phage phiFL3A	2081	0	0	0	0	0	0	0	2081
NODE_3329_length_5211	prot	7281	0.429284	49.54	41.4	65.7	10.5051	Siphoviridae	unclassified	Cyanophage KBS-S-2A	0	0	0	0	0	2064	11	6	2081
NODE_152_length_30156	prot	3060	0.0425786	36.3	36.3	36.3	0	Podoviridae	Kochitakasuvirus	Pseudomonas phage KPP25	0	0	0	0	0	2052	12	14	2078
NODE_82_length_36904	prot	2603	0.0781216	35.5	35.5	35.5	0	Podoviridae	unclassified	Pseudomonas phage vB_PaeP_Tr60_Ab31	2057	0	0	0	0	0	0	0	2057
NODE_7_length_63755	unknown	0	0	0	0	0	0	unknown	unknown	unknown	2052	0	0	0	0	0	0	0	2052
NODE_2180_length_6486	unknown	0	0	0	0	0	0	unknown	unknown	unknown	102	11	10	0	0	1663	124	136	2046
NODE_321_length_19405	prot	8430	0.0301469	36.1	36.1	36.1	0	Myoviridae	Plaisancevirus	Pseudomonas phage phiPMW	0	0	0	0	0	297	398	1319	2014
NODE_168_length_28942	unknown	0	0	0	0	0	0	unknown	unknown	unknown	0	89	96	38	52	23	904	810	2012
NODE_3394_length_5163	prot	973	0.091226	39.3	39.3	39.3	0	Siphoviridae	Inhavirus	Nonlabens phage P12024S	0	0	0	0	0	1276	164	558	1998
NODE_1719_length_7374	unknown	0	0	0	0	0	0	unknown	unknown	unknown	1987	0	0	0	0	0	0	0	1987
NODE_96_length_35060	prot	3228	0.0533942	40	40	40	0	Podoviridae	unclassified	Vibrio phage VvAW1	1987	0	0	0	0	0	0	0	1987
NODE_1921_length_6920	prot	3932	0.271532	36.9	35.5	38.3	1.9799	Siphoviridae	unclassified	Vibrio phage VpKK5	0	296	1041	347	274	0	0	0	1958
NODE_691_length_12031	prot	4938	0.0448841	41	41	41	0	Podoviridae	Rauchvirus	Burkholderia virus BcepC6B	1952	0	0	0	0	0	0	0	1952
NODE_2292_length_6359	unknown	0	0	0	0	0	0	unknown	unknown	unknown	0	0	0	0	0	372	588	985	1945
NODE_176_length_28127	prot	520	0.353042	44.09	35.1	54.4	6.52371	Lavidaviridae	unclassified	Yellowstone Lake virophage 5	0	0	0	0	0	72	959	910	1941
NODE_1146_length_9038	unknown	0	0	0	0	0	0	unknown	unknown	unknown	1938	0	0	0	0	0	0	0	1938
NODE_1909_length_6944	prot	2855	0.0855415	35.1	35.1	35.1	0	Siphoviridae	unclassified	Caulobacter phage CcrColossus	0	27	12	3	0	314	564	1015	1935
NODE_3546_length_5041	prot	3479	0.160087	53.4	53.4	53.4	0	Podoviridae	unclassified	Cellulophaga phage phi14:2	1920	0	0	0	0	0	0	0	1920
NODE_6_length_64143	unknown	0	0	0	0	0	0	unknown	unknown	unknown	1688	25	1	116	70	0	0	0	1900
NODE_247_length_22437	prot	4011	0.0319561	40.9	40.9	40.9	0	Lavidaviridae	Sputnikvirus	Zamilon virus	0	0	0	0	0	985	509	403	1897
NODE_1007_length_9725	unknown	0	0	0	0	0	0	unknown	unknown	unknown	1886	2	0	0	0	0	0	0	1888
NODE_129_length_31556	unknown	0	0	0	0	0	0	unknown	unknown	unknown	0	0	0	0	0	69	715	1096	1880
NODE_717_length_11733	unknown	0	0	0	0	0	0	unknown	unknown	unknown	1876	0	0	0	0	0	0	0	1876
NODE_2325_length_6306	prot	5894	0.108944	50.1333	40.6	68.6	15.9954	Myoviridae	unclassified	Synechococcus phage S-SSM4	1168	140	260	53	56	5	78	114	1874
NODE_17_length_55735	unknown	0	0	0	0	0	0	unknown	unknown	unknown	1	0	0	0	0	1860	5	3	1869
NODE_76_length_37252	prot	1406	0.0497691	45.2667	37.7	49.4	6.56227	Siphoviridae	unclassified	Flavobacterium phage Fpv10	1847	0	0	0	0	0	0	0	1847
NODE_25_length_47904	unknown	0	0	0	0	0	0	unknown	unknown	unknown	1843	0	0	0	0	0	0	0	1843
NODE_151_length_30227	prot	967	0.0621299	37.7	36.6	38.8	1.55563	Podoviridae	Lederbergvirus	Salmonella phage vB_SemP_Emek	1842	0	0	0	0	0	0	0	1842
NODE_267_length_21236	prot	3419	0.025146	35.9333	35.2	36.5	0.665833	unclassified	unclassified	Halovirus HCTV-5	1823	0	0	0	0	0	0	0	1823
NODE_33_length_45323	prot	8494	0.0638087	41.65	38	45.3	5.16188	Siphoviridae	Laroyevirus	Arthrobacter phage Laroye	1820	0	0	0	0	0	0	0	1820
NODE_74_length_37433	unknown	0	0	0	0	0	0	unknown	unknown	unknown	1820	0	0	0	0	0	0	0	1820
NODE_46_length_42484	prot	2990	0.166227	42.5333	36.6	48.3	4.56056	Myoviridae	unclassified	Agrobacterium phage 7-7-1	1798	0	0	0	0	0	0	0	1798
NODE_626_length_12782	prot	3224	0.189172	40.15	38.1	42.2	2.89914	Podoviridae	unclassified	Pelagibacter phage HTVC010P	1789	0	5	0	0	0	0	0	1794
NODE_3358_length_5184	prot	8739	0.179398	36.85	35	38.7	2.6163	Herelleviridae	Okubovirus	Bacillus phage CampHawk	0	450	736	47	560	0	0	0	1793
NODE_49_length_42274	prot	5851	0.0738752	47.7	35.9	60	11.8814	Podoviridae	unclassified	Sulfitobacter phage pCB2047-C	1791	0	0	0	0	0	0	0	1791
NODE_296_length_20467	prot	3662	0.0618557	36.6	36.6	36.6	0	Siphoviridae	unclassified	Idiomarinaceae phage 1N2-2	0	0	0	0	0	159	612	1018	1789
NODE_107_length_33844	unknown	0	0	0	0	0	0	unknown	unknown	unknown	1767	0	0	0	0	0	0	0	1767
NODE_201_length_26043	prot	5949	0.113351	41.8	35	51.4	8.55102	Podoviridae	unclassified	Dunaliella viridis virus SI2	0	0	0	0	0	1691	27	31	1749
NODE_373_length_17489	prot	621	0.0758191	35.3	35.3	35.3	0	Siphoviridae	unclassified	Polaribacter phage P12002S	1747	0	0	0	0	0	0	0	1747
NODE_1687_length_7433	prot	1406	0.149738	37.3	37.3	37.3	0	Siphoviridae	unclassified	Flavobacterium phage Fpv10	62	459	804	62	349	0	0	10	1746
NODE_421_length_16158	prot	830	0.025065	42.9	42.9	42.9	0	Siphoviridae	Samistivirus	Streptomyces phage Jay2Jay	0	0	2	0	0	1699	22	11	1734
NODE_924_length_10152	unknown	0	0	0	0	0	0	unknown	unknown	unknown	1713	0	0	0	0	0	0	0	1713
NODE_42_length_43640	prot	5347	0.0657195	50.3333	40.5	58.1	8.98016	Podoviridae	unclassified	Sulfitobacter phage NYA-2014a	1700	1	0	0	0	1	0	0	1702
NODE_147_length_30473	prot	5601	0.0264825	42.6	40	45.2	3.67696	Siphoviridae	unclassified	Bacteroides phage B124-14	7	4	23	17	10	289	669	682	1701
NODE_141_length_30752	prot	1424	0.0379488	35.9	35.9	35.9	0	Myoviridae	unclassified	Synechococcus phage S-WAM2	1695	0	0	0	0	1	0	0	1696
NODE_43_length_43361	prot	5037	0.093817	36.3333	35.4	38.1	1.53079	Podoviridae	unclassified	Synechococcus virus P60	1695	0	0	0	0	0	0	0	1695
NODE_2428_length_6186	unknown	0	0	0	0	0	0	unknown	unknown	unknown	0	0	0	0	0	446	483	755	1684
NODE_950_length_10007	prot	724	0.41491	46.175	36	54.7	7.98097	Siphoviridae	Yuavirus	Pseudomonas phage PAE1	1676	0	0	0	0	0	0	0	1676
NODE_88_length_35927	unknown	0	0	0	0	0	0	unknown	unknown	unknown	1645	0	0	0	0	11	0	1	1657
NODE_2191_length_6477	unknown	0	0	0	0	0	0	unknown	unknown	unknown	0	0	0	0	0	642	438	575	1655
NODE_354_length_18125	prot	3224	0.170814	45.2286	36.5	54.9	6.21067	Podoviridae	unclassified	Pelagibacter phage HTVC010P	1537	53	5	51	5	4	0	0	1655
NODE_148_length_30417	prot	5668	0.0256436	36	36	36	0	Siphoviridae	unclassified	Synechococcus phage S-CBS2	1652	0	0	0	0	0	0	0	1652
NODE_902_length_10323	prot	3662	0.0781749	41.2	41.2	41.2	0	Siphoviridae	unclassified	Idiomarinaceae phage 1N2-2	0	0	0	0	0	222	643	784	1649
NODE_985_length_9849	prot	5364	0.135242	36.2	36.2	36.2	0	Siphoviridae	unclassified	Escherichia phage HK639	0	0	0	0	0	1556	45	42	1643
NODE_435_length_15772	unknown	0	0	0	0	0	0	unknown	unknown	unknown	1642	0	0	0	0	0	0	0	1642
NODE_1167_length_8964	prot	3126	0.13253	35.2	35.2	35.2	0	Myoviridae	Yokohamavirus	Edwardsiella phage MSW-3	0	26	45	17	0	232	507	807	1634
NODE_55_length_41321	unknown	0	0	0	0	0	0	unknown	unknown	unknown	1628	0	0	0	0	0	0	0	1628
NODE_1752_length_7301	prot	978	0.41419	46.18	37	65.7	12.9577	Podoviridae	unclassified	Celeribacter phage P12053L	1625	0	0	0	0	0	0	0	1625
NODE_731_length_11633	prot	3781	0.0562194	40.4	40.4	40.4	0	Myoviridae	Peduovirus	Enterobacteria phage P88	0	1256	77	45	247	0	0	0	1625
NODE_3588_length_5006	prot	4217	0.530364	38.3667	35	44.2	5.07182	Microviridae	Chlamydiamicrovirus	Chlamydia phage CPG1	1612	0	0	0	0	0	0	0	1612
NODE_2556_length_6003	prot	519	0.16042	37.25	35.7	38.8	2.19203	Lavidaviridae	unclassified	Yellowstone Lake virophage 6	0	0	0	0	0	488	532	584	1604
NODE_228_length_23545	prot	3060	0.0552984	35.9	35.9	35.9	0	Podoviridae	Kochitakasuvirus	Pseudomonas phage KPP25	1445	0	13	4	3	97	21	16	1599
NODE_130_length_31535	unknown	0	0	0	0	0	0	unknown	unknown	unknown	1587	0	0	0	0	0	0	0	1587
NODE_542_length_13887	prot	1419	0.02938	52.9	39.1	66.7	19.5161	Myoviridae	unclassified	Synechococcus phage S-CAM7	0	0	0	0	0	1226	202	153	1581
NODE_658_length_12336	prot	599	0.0500973	37.6	37.6	37.6	0	Siphoviridae	Harrisonvirus	Paenibacillus phage Harrison	1577	0	0	0	0	0	0	0	1577
NODE_161_length_29323	unknown	0	0	0	0	0	0	unknown	unknown	unknown	1575	0	0	0	0	0	0	0	1575
NODE_442_length_15687	prot	8505	0.258941	36.075	35.3	37.3	0.857807	Siphoviridae	Xiamenvirus	Roseobacter phage RDJL Phi 2	1564	0	2	0	0	0	0	0	1566
NODE_1994_length_6771	prot	2603	0.608773	38.9333	35.3	43.1	3.92726	Podoviridae	unclassified	Pseudomonas phage vB_PaeP_Tr60_Ab31	1548	0	0	0	0	0	0	0	1548
NODE_278_length_20986	prot	3411	0.0784809	36.7	36.3	37.1	0.565685	Siphoviridae	Triavirus	Staphylococcus phage StauST398-2	1548	0	0	0	0	0	0	0	1548
NODE_988_length_9834	unknown	0	0	0	0	0	0	unknown	unknown	unknown	1542	0	0	0	0	0	0	0	1542
NODE_258_length_21685	prot	5036	0.0297441	38.5	38.5	38.5	0	Podoviridae	unclassified	Sinorhizobium phage PBC5	1535	0	0	0	0	0	0	0	1535
NODE_287_length_20644	prot	6358	0.406026	50.025	38.1	61.3	6.96414	Podoviridae	unclassified	Pseudomonas phage PA11	1501	23	6	2	0	0	0	0	1532
NODE_543_length_13868	prot	4957	0.0447793	35.5	35.5	35.5	0	Siphoviridae	Lomovskayavirus	Streptomyces virus phiBT1	1528	0	0	0	0	3	0	0	1531
NODE_582_length_13323	prot	4938	0.105832	43	43	43	0	Podoviridae	Rauchvirus	Burkholderia virus BcepC6B	1400	0	7	0	0	99	14	10	1530
NODE_622_length_12813	prot	4267	0.0995083	42	42	42	0	Siphoviridae	unclassified	Flavobacterium phage 11b	0	2	2	2	2	419	428	674	1529
NODE_439_length_15727	unknown	0	0	0	0	0	0	unknown	unknown	unknown	0	0	0	0	0	507	644	370	1521
NODE_45_length_42551	prot	5686	0.0394115	36.45	35.3	37.6	1.62635	Podoviridae	unclassified	Salmonella phage 7-11	1519	0	0	0	0	1	1	0	1521
NODE_2748_length_5802	unknown	0	0	0	0	0	0	unknown	unknown	unknown	0	0	0	0	0	1491	10	10	1511
NODE_1267_length_8650	unknown	0	0	0	0	0	0	unknown	unknown	unknown	0	0	0	0	0	399	429	679	1507
NODE_5_length_66103	unknown	0	0	0	0	0	0	unknown	unknown	unknown	1505	0	0	0	0	0	0	0	1505
NODE_787_length_11142	unknown	0	0	0	0	0	0	unknown	unknown	unknown	1502	0	0	0	0	0	0	0	1502
NODE_872_length_10544	prot	5851	0.0275986	45.4	45.4	45.4	0	Podoviridae	unclassified	Sulfitobacter phage pCB2047-C	1497	0	0	0	0	2	0	0	1499
NODE_1161_length_8980	prot	519	0.181069	35.7	35.7	35.7	0	Lavidaviridae	unclassified	Yellowstone Lake virophage 6	0	0	0	0	0	145	746	607	1498
NODE_118_length_32304	prot	1322	0.0416048	42.3	42.3	42.3	0	Myoviridae	unclassified	Salmonella phage BP63	1486	0	0	0	0	0	0	0	1486
NODE_475_length_14954	prot	421	0.02608	38.1	38.1	38.1	0	Siphoviridae	unclassified	Lactobacillus phage phiPYB5	1485	0	0	0	0	0	0	0	1485
NODE_2215_length_6452	prot	519	0.213887	37.65	37	38.3	0.919239	Lavidaviridae	unclassified	Yellowstone Lake virophage 6	0	0	0	0	0	338	596	550	1484
NODE_2871_length_5643	prot	341	0.53429	42.7	39.4	47	3.25986	Microviridae	unclassified	Gokushovirinae Bog1183_53	1474	0	0	0	0	0	0	0	1474
NODE_144_length_30676	prot	1007	0.0325662	37.8	37.8	37.8	0	Podoviridae	Lessievirus	Burkholderia virus DC1	1458	0	0	0	0	0	0	0	1458
NODE_476_length_14917	prot	2684	0.108802	44.4	44.4	44.4	0	Siphoviridae	Rigallicvirus	Rhizobium phage vB_RglS_P106B	1458	0	0	0	0	0	0	0	1458
NODE_251_length_22149	prot	4938	0.0770689	36.8	36.4	37.2	0.565685	Podoviridae	Rauchvirus	Burkholderia virus BcepC6B	1443	0	0	0	0	0	0	0	1443
NODE_1415_length_8175	prot	4002	0.431927	42.8667	36.2	50.9	7.44468	Podoviridae	unclassified	Ralstonia phage RSK1	1398	34	0	0	0	7	0	0	1439
NODE_155_length_29894	prot	974	0.0288018	40.8	40.8	40.8	0	Siphoviridae	Inhavirus	Nonlabens phage P12024L	1	9	9	3	11	23	465	917	1438
NODE_506_length_14458	prot	4938	0.0908839	40.7	40.7	40.7	0	Podoviridae	Rauchvirus	Burkholderia virus BcepC6B	1433	0	0	0	0	0	0	0	1433
NODE_443_length_15642	prot	8485	0.043153	42.5	42.5	42.5	0	Siphoviridae	Korravirus	Arthrobacter phage Bennie	3	0	0	2	0	566	469	383	1423
NODE_178_length_27844	prot	5671	0.0286597	43.05	37.7	48.4	7.56604	Siphoviridae	Xiamenvirus	Roseobacter phage RDJL Phi 1	1411	0	0	0	0	0	0	0	1411
NODE_134_length_31383	prot	1137	0.0289647	35.3	35.3	35.3	0	Siphoviridae	unclassified	Bacillus phage vB_BhaS-171	1406	0	0	0	0	0	0	0	1406
NODE_356_length_18042	unknown	0	0	0	0	0	0	unknown	unknown	unknown	0	4	8	9	28	2	770	584	1405
NODE_98_length_35008	unknown	0	0	0	0	0	0	unknown	unknown	unknown	1405	0	0	0	0	0	0	0	1405
NODE_217_length_24229	prot	5435	0.109332	41.5	35.2	50.7	5.13249	Poxviridae	unclassified	Melanoplus sanguinipes entomopoxvirus	1395	0	0	0	0	0	0	0	1395
NODE_3412_length_5149	unknown	0	0	0	0	0	0	unknown	unknown	unknown	5	103	494	9	498	193	56	37	1395
NODE_190_length_26796	prot	8434	0.0461263	40.3	40.3	40.3	0	Myoviridae	Metrivirus	Acinetobacter phage vB_AbaM_ME3	1378	0	0	0	0	0	0	0	1378
NODE_214_length_24388	prot	242	0.129777	41.4	37.3	47.2	4.15933	Podoviridae	Enhodamvirus	Vibrio phage phiVC8	1375	0	0	0	0	1	0	0	1376
NODE_2186_length_6480	prot	92	0.145833	35.4	35.4	35.4	0	Podoviridae	Krylovvirus	Pseudomonas phage tf	1366	0	0	0	0	0	0	0	1366
NODE_179_length_27822	unknown	0	0	0	0	0	0	unknown	unknown	unknown	0	0	0	0	0	34	198	1127	1359
NODE_636_length_12673	prot	1440	0.407165	43.82	36.7	54.8	9.23672	Podoviridae	Kafunavirus	Pseudoalteromonas phage PH1	1350	0	0	0	0	0	0	0	1350
NODE_142_length_30735	unknown	0	0	0	0	0	0	unknown	unknown	unknown	1349	0	0	0	0	0	0	0	1349
NODE_34_length_45273	prot	5749	0.0409516	37.6	37.6	37.6	0	Podoviridae	unclassified	Vibrio virus VpV262	1345	0	0	0	0	0	0	0	1345
NODE_1716_length_7385	prot	2952	0.137305	36.1	36.1	36.1	0	Myoviridae	unclassified	Vibrio phage CP-T1	1344	0	0	0	0	0	0	0	1344
NODE_463_length_15196	unknown	0	0	0	0	0	0	unknown	unknown	unknown	1195	128	0	0	0	0	0	0	1323
NODE_87_length_36000	prot	5109	0.0343333	36	36	36	0	Siphoviridae	unclassified	Actinoplanes phage phiAsp2	0	0	0	0	0	82	744	497	1323
NODE_268_length_21222	prot	7373	0.0339271	36	36	36	0	Podoviridae	unclassified	Vibrio phage douglas 12A4	1315	0	0	0	0	0	0	0	1315
NODE_2265_length_6381	prot	6358	0.041843	66.7	66.7	66.7	0	Podoviridae	unclassified	Pseudomonas phage PA11	1310	0	0	0	0	0	0	0	1310
NODE_2288_length_6362	prot	5569	0.0386671	39.6	39.6	39.6	0	Siphoviridae	unclassified	Synechococcus phage S-CBS4	0	0	0	0	0	836	208	264	1308
NODE_250_length_22191	prot	4788	0.0636745	36.9	36.9	36.9	0	Podoviridae	unclassified	Sodalis phage phiSG1	1308	0	0	0	0	0	0	0	1308
NODE_64_length_38634	prot	3224	0.0717503	38.875	35.3	46.4	5.15194	Podoviridae	unclassified	Pelagibacter phage HTVC010P	1305	0	0	0	0	0	0	0	1305
NODE_3238_length_5298	prot	8628	0.14043	38.5	38.5	38.5	0	Siphoviridae	Nickievirus	Pseudomonas phage nickie	1301	0	0	0	0	0	0	0	1301
NODE_434_length_15815	prot	5949	0.183054	41.2333	35.2	50.2	7.91854	Podoviridae	unclassified	Dunaliella viridis virus SI2	0	0	0	0	0	1286	7	8	1301
NODE_162_length_29299	prot	5033	0.0908222	36.65	35.8	37.5	1.20208	Podoviridae	Lederbergvirus	Salmonella virus HK620	1300	0	0	0	0	0	0	0	1300
NODE_554_length_13730	prot	1004	0.0648944	35	35	35	0	Siphoviridae	Nickievirus	Rhizobium phage RHEph10	1279	0	0	0	0	10	5	0	1294
NODE_196_length_26504	unknown	0	0	0	0	0	0	unknown	unknown	unknown	1292	0	0	0	0	0	0	0	1292
NODE_3063_length_5471	prot	416	0.64321	46.4	36.7	53.6	7.09131	Podoviridae	unclassified	Citrobacter phage CVT22	1290	0	0	0	0	0	0	0	1290
NODE_1405_length_8206	dna	1247	0.103826	56.885	56.885	56.885	0	Siphoviridae	Inhavirus	Nonlabens phage P12024L	21	2	8	4	0	59	459	730	1283
NODE_1457_length_8037	unknown	0	0	0	0	0	0	unknown	unknown	unknown	1266	0	0	0	0	0	0	0	1266
NODE_2170_length_6498	prot	758	0.798092	45.1714	35.3	53.8	5.65589	Siphoviridae	Abidjanvirus	Pseudomonas phage PaMx11	1261	0	0	0	0	0	0	0	1261
NODE_432_length_15863	unknown	0	0	0	0	0	0	unknown	unknown	unknown	1259	0	0	0	0	0	0	0	1259
NODE_1971_length_6832	prot	6162	0.0509368	37.5	37.5	37.5	0	Podoviridae	Baltimorevirus	Sulfitobacter phage EE36phi1	0	0	0	0	0	1169	52	34	1255
NODE_3193_length_5336	prot	775	0.0730885	37.4	37.4	37.4	0	Siphoviridae	unclassified	Sinorhizobium phage phiLM21	0	0	0	0	0	1253	0	0	1253
NODE_456_length_15350	prot	519	0.160065	37.35	36.2	38.5	1.62635	Lavidaviridae	unclassified	Yellowstone Lake virophage 6	0	0	0	0	0	426	415	410	1251
NODE_195_length_26528	prot	3479	0.0262364	62.1	62.1	62.1	0	Podoviridae	unclassified	Cellulophaga phage phi14:2	1250	0	0	0	0	0	0	0	1250
NODE_270_length_21200	prot	4025	0.0413208	36.1	36.1	36.1	0	Siphoviridae	unclassified	Bacillus phage vB_BanS-Tsamsa	0	0	0	0	0	1247	0	0	1247
NODE_218_length_24186	prot	757	0.0977425	41.6	35.5	50	7.51864	Siphoviridae	Pamexvirus	Pseudomonas phage PaMx28	1246	0	0	0	0	0	0	0	1246
NODE_3413_length_5149	prot	4011	0.137502	35.1	35.1	35.1	0	Lavidaviridae	Sputnikvirus	Zamilon virus	0	0	0	0	0	286	427	523	1236
NODE_128_length_31618	unknown	0	0	0	0	0	0	unknown	unknown	unknown	1225	0	0	0	0	0	0	0	1225
NODE_73_length_37448	unknown	0	0	0	0	0	0	unknown	unknown	unknown	1221	0	0	0	0	0	0	0	1221
NODE_931_length_10123	prot	520	0.620863	44.44	36.4	53.6	6.75004	Lavidaviridae	unclassified	Yellowstone Lake virophage 5	0	0	0	0	0	401	384	432	1217
NODE_815_length_10909	prot	5893	0.245852	39.15	37.3	41	2.6163	Podoviridae	unclassified	Cyanophage SS120-1	1205	0	0	0	0	7	0	3	1215
NODE_3480_length_5093	prot	7035	0.067151	42.1	42.1	42.1	0	Phycodnaviridae	Prasinovirus	Bathycoccus sp. RCC1105 virus BpV1	0	0	0	0	0	331	335	547	1213
NODE_191_length_26739	unknown	0	0	0	0	0	0	unknown	unknown	unknown	0	0	0	0	0	219	193	799	1211
NODE_1347_length_8378	prot	742	0.0512055	35.2	35.2	35.2	0	Siphoviridae	Steinhofvirus	Achromobacter phage JWX	0	0	0	0	0	537	212	459	1208
NODE_353_length_18161	prot	2953	0.0520346	36.5	36.5	36.5	0	Podoviridae	Perisivirus	Brucella phage Tb	1208	0	0	0	0	0	0	0	1208
NODE_438_length_15729	prot	4399	0.108144	37.5333	35.8	38.4	1.50111	Podoviridae	Lederbergvirus	Salmonella phage g341c	1208	0	0	0	0	0	0	0	1208
NODE_1566_length_7693	prot	416	0.309242	41.5	37.2	45.8	6.08112	Podoviridae	unclassified	Citrobacter phage CVT22	1199	0	6	0	0	0	0	0	1205
NODE_104_length_33953	unknown	0	0	0	0	0	0	unknown	unknown	unknown	1203	0	0	0	0	0	0	0	1203
NODE_1478_length_7985	prot	821	0.153663	36.4	36.4	36.4	0	Podoviridae	unclassified	Rhodoferax phage P26218	1197	0	0	0	0	4	0	0	1201
NODE_283_length_20796	prot	4002	0.273081	42.875	37.8	55	8.15327	Podoviridae	unclassified	Ralstonia phage RSK1	1192	0	0	0	0	0	0	0	1192
NODE_749_length_11461	prot	2772	0.0293168	45.1	45.1	45.1	0	Siphoviridae	Cheoctovirus	Mycobacterium virus Avani	1187	0	0	0	0	0	0	0	1187
NODE_3334_length_5206	prot	4217	0.496158	43	36.8	53.7	8.04695	Microviridae	Chlamydiamicrovirus	Chlamydia phage CPG1	1185	0	0	0	0	0	0	0	1185
NODE_254_length_21979	prot	3643	0.0324856	43.1	43.1	43.1	0	Myoviridae	unclassified	Enterobacteria phage phi92	1158	0	0	0	0	0	0	0	1158
NODE_154_length_29971	prot	6624	0.0257249	35.35	35.3	35.4	0.0707107	Siphoviridae	Cecivirus	Bacillus virus IEBH	1148	0	0	0	0	0	0	0	1148
NODE_1299_length_8547	prot	8985	0.138294	51.9	51.9	51.9	0	Podoviridae	Hollowayvirus	Pseudomonas virus H66	39	0	8	0	2	824	118	151	1142
NODE_1499_length_7928	prot	5668	0.0442735	42.1	35	49.2	10.0409	Siphoviridae	unclassified	Synechococcus phage S-CBS2	1137	0	0	0	0	0	0	0	1137
NODE_590_length_13178	prot	2953	0.0309607	37.5	37.5	37.5	0	Podoviridae	Perisivirus	Brucella phage Tb	1135	0	0	0	0	0	0	0	1135
NODE_795_length_11100	prot	518	0.0440541	37.1	37.1	37.1	0	Lavidaviridae	unclassified	Yellowstone Lake virophage 7	0	0	0	0	0	203	382	545	1130
NODE_2674_length_5883	prot	973	0.0933197	37.5	37.5	37.5	0	Siphoviridae	Inhavirus	Nonlabens phage P12024S	0	0	0	0	0	1067	14	42	1123
NODE_1981_length_6802	prot	519	0.432226	37.3333	35.4	38.8	1.74738	Lavidaviridae	unclassified	Yellowstone Lake virophage 6	0	0	0	0	0	171	329	621	1121
NODE_919_length_10216	prot	634	0.0334769	36	36	36	0	Myoviridae	Obolenskvirus	Acinetobacter phage YMC11/12/R2315	1121	0	0	0	0	0	0	0	1121
NODE_1212_length_8790	prot	518	0.0948805	35.3	35.3	35.3	0	Lavidaviridae	unclassified	Yellowstone Lake virophage 7	0	0	0	0	0	198	365	556	1119
NODE_1237_length_8720	prot	3224	0.0825688	49.8	49.8	49.8	0	Podoviridae	unclassified	Pelagibacter phage HTVC010P	1119	0	0	0	0	0	0	0	1119
NODE_1482_length_7974	prot	2978	0.170053	37.2	37.2	37.2	0	Myoviridae	Popoffvirus	Aeromonas phage vB_AsaM-56	1118	0	0	0	0	0	0	0	1118
NODE_3236_length_5299	prot	519	0.334025	38.75	38.6	38.9	0.212132	Lavidaviridae	unclassified	Yellowstone Lake virophage 6	0	0	0	0	0	422	242	447	1111
NODE_379_length_17406	unknown	0	0	0	0	0	0	unknown	unknown	unknown	0	0	0	0	0	0	1010	94	1104
NODE_2529_length_6046	prot	218	0.0496196	35.2	35.2	35.2	0	Myoviridae	unclassified	Synechococcus phage ACG-2014e	35	0	0	0	0	489	253	325	1102
NODE_2885_length_5629	prot	3224	0.22544	35.9	35.9	35.9	0	Podoviridae	unclassified	Pelagibacter phage HTVC010P	1100	0	0	0	0	0	0	0	1100
NODE_1837_length_7123	prot	8544	0.13309	36.9	36.9	36.9	0	Myoviridae	Busanvirus	Acidovorax phage ACP17	0	0	0	0	0	417	299	374	1090
NODE_2527_length_6051	prot	3224	0.640886	55.1	36.1	70.7	13.0148	Podoviridae	unclassified	Pelagibacter phage HTVC010P	1088	0	0	0	0	0	0	0	1088
NODE_925_length_10151	unknown	0	0	0	0	0	0	unknown	unknown	unknown	1086	0	0	0	0	0	0	0	1086
NODE_395_length_16965	unknown	0	0	0	0	0	0	unknown	unknown	unknown	0	0	0	0	0	492	233	359	1084
NODE_1424_length_8129	unknown	0	0	0	0	0	0	unknown	unknown	unknown	1079	0	0	0	0	0	0	0	1079
NODE_923_length_10178	unknown	0	0	0	0	0	0	unknown	unknown	unknown	1077	0	0	0	0	0	0	0	1077
NODE_793_length_11109	prot	3660	0.0618418	40.7	40.7	40.7	0	Myoviridae	Jilinvirus	Escherichia phage vB_EcoM-ep3	1074	0	0	0	0	0	0	0	1074
NODE_524_length_14189	prot	8778	0.029389	35.4	35.4	35.4	0	Siphoviridae	Kostyavirus	Mycobacterium phage Nala	1073	0	0	0	0	0	0	0	1073
NODE_375_length_17469	prot	2866	0.674108	51.83	36.8	65.5	9.92573	Podoviridae	Kafunavirus	Edwardsiella phage KF-1	1063	5	0	0	0	0	0	0	1068
NODE_1517_length_7879	prot	3660	0.456149	43.425	35.5	51.4	7.93993	Myoviridae	Jilinvirus	Escherichia phage vB_EcoM-ep3	1053	0	0	0	0	6	0	0	1059
NODE_703_length_11935	prot	222	0.0842061	42.3	42.3	42.3	0	Myoviridae	unclassified	Synechococcus phage ACG-2014f	30	0	0	0	0	980	16	22	1048
NODE_1164_length_8968	unknown	0	0	0	0	0	0	unknown	unknown	unknown	1047	0	0	0	0	0	0	0	1047
NODE_912_length_10245	prot	1256	0.140556	35.2	35.2	35.2	0	Podoviridae	Uetakevirus	Enterobacter phage Tyrion	1039	0	0	0	0	0	0	0	1039
NODE_1255_length_8678	prot	5670	0.0401014	47.4	47.4	47.4	0	Siphoviridae	unclassified	Synechococcus phage S-CBS3	0	0	0	0	0	895	60	74	1029
NODE_2910_length_5609	unknown	0	0	0	0	0	0	unknown	unknown	unknown	0	0	0	0	0	215	350	458	1023
NODE_116_length_32983	prot	5949	0.0457508	38.8	36.5	41.1	3.25269	Podoviridae	unclassified	Dunaliella viridis virus SI2	1019	0	0	0	0	0	1	1	1021
NODE_75_length_37295	unknown	0	0	0	0	0	0	unknown	unknown	unknown	1012	0	0	0	0	4	0	1	1017
NODE_716_length_11751	unknown	0	0	0	0	0	0	unknown	unknown	unknown	1010	0	0	0	0	0	0	0	1010
NODE_1131_length_9115	unknown	0	0	0	0	0	0	unknown	unknown	unknown	1005	0	0	0	0	0	0	0	1005
NODE_1408_length_8203	prot	8567	0.113007	35.1	35	35.2	0.141421	Podoviridae	Jasminevirus	Arthrobacter phage Adat	0	0	0	0	0	991	0	0	991
NODE_1050_length_9535	prot	2953	0.0311484	40.6	40.6	40.6	0	Podoviridae	Perisivirus	Brucella phage Tb	985	0	0	0	0	0	0	0	985
NODE_1550_length_7754	unknown	0	0	0	0	0	0	unknown	unknown	unknown	0	0	0	0	0	983	0	0	983
NODE_3420_length_5143	prot	7343	0.0839977	36.5	36.5	36.5	0	Siphoviridae	unclassified	Rhodobacter phage RcapMu	979	0	0	0	0	0	0	0	979
NODE_2061_length_6652	prot	4982	0.0469032	37.4	37.4	37.4	0	Siphoviridae	Omegavirus	Mycobacterium virus Omega	0	0	0	0	0	149	175	645	969
NODE_1235_length_8724	unknown	0	0	0	0	0	0	unknown	unknown	unknown	968	0	0	0	0	0	0	0	968
NODE_119_length_32297	prot	3226	0.0955816	40.3	37.3	45.5	4.52106	Podoviridae	unclassified	Pelagibacter phage HTVC019P	957	2	1	1	2	2	0	0	965
NODE_1150_length_9025	prot	3224	0.132964	38.7	38.7	38.7	0	Podoviridae	unclassified	Pelagibacter phage HTVC010P	947	0	0	0	0	0	0	0	947
NODE_1505_length_7918	prot	8756	0.0431927	36	36	36	0	Siphoviridae	Cheoctovirus	Mycobacterium virus Boomer	946	0	0	0	0	0	0	0	946
NODE_1265_length_8656	prot	519	0.323706	38.3	37.6	39	0.989949	Lavidaviridae	unclassified	Yellowstone Lake virophage 6	0	0	0	0	0	288	367	288	943
NODE_3161_length_5369	prot	8508	0.109518	40.8	40.8	40.8	0	Siphoviridae	Tankvirus	Arthrobacter phage Tank	942	0	0	0	0	0	0	0	942
NODE_359_length_18017	prot	8628	0.0501193	36.1	36.1	36.1	0	Siphoviridae	Nickievirus	Pseudomonas phage nickie	939	0	0	0	0	0	0	0	939
NODE_257_length_21706	prot	1227	0.110292	37.95	35.5	40.4	3.46482	Siphoviridae	Nipunavirus	Pseudomonas phage NP1	936	0	0	0	0	0	0	0	936
NODE_2780_length_5754	prot	4938	0.24609	42.2	42.2	42.2	0	Podoviridae	Rauchvirus	Burkholderia virus BcepC6B	11	0	0	0	6	912	0	5	934
NODE_1048_length_9537	prot	6	0.316137	45.88	35.2	61	10.3323	Microviridae	Sinsheimervirus	Escherichia virus phiX174	922	6	0	0	0	0	0	0	928
NODE_1315_length_8482	prot	4156	0.103631	37.5	37	38	0.707107	Siphoviridae	unclassified	Lactobacillus phage Lrm1	922	0	0	0	0	0	0	0	922
NODE_108_length_33689	prot	1185	0.0835287	37.6	35.2	39.7	2.26495	Podoviridae	Teseptimavirus	Citrobacter phage SH3	908	0	0	0	0	0	0	0	908
NODE_2205_length_6462	prot	4461	0.0673166	37.4	37.4	37.4	0	Lavidaviridae	Sputnikvirus	Sputnik virophage	0	0	0	0	0	0	144	758	902
NODE_2326_length_6306	unknown	0	0	0	0	0	0	unknown	unknown	unknown	0	0	0	0	0	81	383	438	902
NODE_3123_length_5411	prot	9012	0.247274	37.9667	35.6	41.6	3.19427	Microviridae	Chlamydiamicrovirus	Chlamydia phage 4	893	0	0	0	0	0	0	0	893
NODE_2100_length_6578	prot	3489	0.203405	37.6	37.6	37.6	0	Siphoviridae	unclassified	Cellulophaga phage phi10:1	872	5	0	0	0	0	0	0	877
NODE_2738_length_5812	prot	5929	0.564694	43.4	37.1	55.6	10.5674	Siphoviridae	unclassified	Achromobacter phage phiAxp-1	866	0	0	0	0	0	0	0	866
NODE_3216_length_5318	prot	598	0.248214	48.6	48.6	48.6	0	Myoviridae	Pbunavirus	Pseudomonas phage DL60	854	0	0	0	0	0	0	0	854
NODE_1548_length_7762	prot	4022	0.155372	44.4556	35.7	59.1	7.00198	Myoviridae	Yokohamavirus	Edwardsiella phage PEi21	0	0	0	0	0	57	350	445	852
NODE_361_length_17970	prot	1227	0.105843	50.6	50.6	50.6	0	Siphoviridae	Nipunavirus	Pseudomonas phage NP1	845	1	0	0	0	0	0	0	846
NODE_1726_length_7353	prot	4461	0.162383	39.6	37.2	42	3.39411	Lavidaviridae	Sputnikvirus	Sputnik virophage	0	0	0	0	0	168	341	335	844
NODE_1332_length_8415	prot	4249	0.161141	39	39	39	0	Siphoviridae	unclassified	Xanthomonas phage Xp15	0	0	0	0	0	800	18	25	843
NODE_1090_length_9326	prot	4317	0.346772	37.3	35.3	40.7	2.95973	Siphoviridae	Yuavirus	Pseudomonas virus Yua	3	0	0	0	0	323	277	238	841
NODE_1887_length_6989	prot	4127	0.168694	52.9	52.9	52.9	0	Myoviridae	unclassified	Clostridium phage phiCT453A	830	0	0	0	0	0	0	0	830
NODE_2693_length_5861	prot	2979	0.0527214	41.7	41.7	41.7	0	Myoviridae	unclassified	Bdellovibrio phage phi1422	824	0	0	0	0	0	0	0	824
NODE_1547_length_7770	prot	1440	0.5861	48.5	36.2	67.3	13.2411	Podoviridae	Kafunavirus	Pseudoalteromonas phage PH1	805	0	0	0	0	0	0	0	805
NODE_2051_length_6666	prot	1007	0.0994599	41.1	41.1	41.1	0	Podoviridae	Lessievirus	Burkholderia virus DC1	796	0	0	0	0	0	0	0	796
NODE_2012_length_6729	unknown	0	0	0	0	0	0	unknown	unknown	unknown	0	0	0	0	0	641	41	109	791
NODE_2571_length_5989	prot	3979	0.164301	36.5	36.5	36.5	0	Microviridae	unclassified	Eel River basin pequenovirus	789	0	0	0	0	0	0	0	789
NODE_762_length_11381	prot	3047	0.0817151	44.1	44.1	44.1	0	Siphoviridae	Mardecavirus	Vibrio phage vB_VpaS_MAR10	783	0	0	0	0	0	0	0	783
NODE_2568_length_5994	prot	4846	0.116116	39.2	39.2	39.2	0	Siphoviridae	unclassified	Methanothermobacter phage psiM100	761	0	0	0	0	0	0	0	761
NODE_1218_length_8770	prot	2999	0.341733	35.3	35.3	35.3	0	Podoviridae	Lederbergvirus	Enterobacteria phage IME10	760	0	0	0	0	0	0	0	760
NODE_1861_length_7053	unknown	0	0	0	0	0	0	unknown	unknown	unknown	0	0	0	0	0	718	0	4	722
NODE_596_length_13117	prot	1254	0.0315621	36.1	36.1	36.1	0	Siphoviridae	unclassified	Bacillus phage PfEFR-5	0	0	0	0	0	17	248	449	714
NODE_1728_length_7350	unknown	0	0	0	0	0	0	unknown	unknown	unknown	0	0	0	0	0	70	195	438	703
NODE_3309_length_5227	prot	755	0.080352	41.1	41.1	41.1	0	Siphoviridae	Pamexvirus	Pseudomonas phage PaMx74	0	0	0	0	0	138	303	236	677

## Sheet: contig_host_ads_norm
Table S7. The potential hosts for revealed viral scaffolds, identified using the Virus-Host database, and the number of virome reads per scaffold.
Virus	Virus taxonomy	Host	Host taxonomy	Scaffold id	GBR.sw	I.basta.d	I.basta.h	I.basta.md	I.basta.nd	LBw.4g	Sv2475.1d	Sv2478.2h	Total
unknown	unknown	unknown	unknown	NODE_2102_length_6575	0	163	266601	44	140	0	0	0	266948
Cellulophaga phage phi14:2	Viruses; unclassified bacterial viruses; crAss-like viruses	Cellulophaga baltica	Bacteria; Bacteroidetes; Flavobacteriia; Flavobacteriales; Flavobacteriaceae; Cellulophaga	NODE_2715_length_5835	99	62941	68795	53665	63744	25	80	330	249679
Cellulophaga phage phi14:2	Viruses; unclassified bacterial viruses; crAss-like viruses	Cellulophaga	Bacteria; Bacteroidetes; Flavobacteriia; Flavobacteriales; Flavobacteriaceae	NODE_2715_length_5835	99	62941	68795	53665	63744	25	80	330	249679
unknown	unknown	unknown	unknown	NODE_752_length_11437	0	16287	184555	18486	19113	0	0	0	238441
Synechococcus phage S-WAM2	Viruses; Caudovirales; Myoviridae; unclassified Myoviridae	Synechococcus sp.	Bacteria; Cyanobacteria; Synechococcales; Synechococcaceae; Synechococcus	NODE_2494_length_6087	58	48789	60785	51202	65702	170	56	189	226951
Prochlorococcus phage P-TIM68	Viruses; Caudovirales; Myoviridae; unclassified Myoviridae	Prochlorococcus sp.	Bacteria; Cyanobacteria; Synechococcales; Prochloraceae; Prochlorococcus	NODE_3008_length_5521	27	32234	54086	41984	54025	6	28	128	182518
Prochlorococcus phage P-TIM68	Viruses; Caudovirales; Myoviridae; unclassified Myoviridae	Prochlorococcus	Bacteria; Cyanobacteria; Synechococcales; Prochloraceae	NODE_3008_length_5521	27	32234	54086	41984	54025	6	28	128	182518
Melanoplus sanguinipes entomopoxvirus	Viruses; Poxviridae; Entomopoxvirinae	Schistocerca gregaria	Eukaryota; Metazoa; Arthropoda; Hexapoda; Insecta; Pterygota; Neoptera; Polyneoptera; Orthoptera; Caelifera; Acrididea; Acridoidea; Acrididae; Cyrtacanthacridinae; Schistocerca	NODE_1952_length_6862	31	45126	49209	38502	49304	23	48	138	182381
Melanoplus sanguinipes entomopoxvirus	Viruses; Poxviridae; Entomopoxvirinae	Locusta migratoria	Eukaryota; Metazoa; Arthropoda; Hexapoda; Insecta; Pterygota; Neoptera; Polyneoptera; Orthoptera; Caelifera; Acrididea; Acridoidea; Acrididae; Oedipodinae; Locusta	NODE_1952_length_6862	31	45126	49209	38502	49304	23	48	138	182381
Melanoplus sanguinipes entomopoxvirus	Viruses; Poxviridae; Entomopoxvirinae	Melanoplus differentialis	Eukaryota; Metazoa; Arthropoda; Hexapoda; Insecta; Pterygota; Neoptera; Polyneoptera; Orthoptera; Caelifera; Acrididea; Acridoidea; Acrididae; Melanoplinae; Melanoplini; Melanoplus	NODE_1952_length_6862	31	45126	49209	38502	49304	23	48	138	182381
Melanoplus sanguinipes entomopoxvirus	Viruses; Poxviridae; Entomopoxvirinae	Melanoplus packardii	Eukaryota; Metazoa; Arthropoda; Hexapoda; Insecta; Pterygota; Neoptera; Polyneoptera; Orthoptera; Caelifera; Acrididea; Acridoidea; Acrididae; Melanoplinae; Melanoplini; Melanoplus	NODE_1952_length_6862	31	45126	49209	38502	49304	23	48	138	182381
Melanoplus sanguinipes entomopoxvirus	Viruses; Poxviridae; Entomopoxvirinae	Melanoplus sanguinipes	Eukaryota; Metazoa; Arthropoda; Hexapoda; Insecta; Pterygota; Neoptera; Polyneoptera; Orthoptera; Caelifera; Acrididea; Acridoidea; Acrididae; Melanoplinae; Melanoplini; Melanoplus	NODE_1952_length_6862	31	45126	49209	38502	49304	23	48	138	182381
Salmonella phage 38	Viruses; Caudovirales; Ackermannviridae; Cvivirinae; Kuttervirus; Salmonella virus 38	Salmonella enterica subsp. enterica serovar Typhi	Bacteria; Proteobacteria; Gammaproteobacteria; Enterobacterales; Enterobacteriaceae; Salmonella; Salmonella enterica	NODE_2594_length_5961	42	46626	51149	36541	45460	93	76	232	180219
Agrobacterium phage Atu_ph07	Viruses; Caudovirales; Myoviridae; Polybotosvirus; Agrobacterium virus Atuph07	Agrobacterium tumefaciens	Bacteria; Proteobacteria; Alphaproteobacteria; Rhizobiales; Rhizobiaceae; Agrobacterium; Agrobacterium tumefaciens complex	NODE_1824_length_7151	32	41548	48546	36019	44641	38	86	207	171117
Prochlorococcus phage P-SSM3	Viruses; Caudovirales; Myoviridae; unclassified Myoviridae	Prochlorococcus	Bacteria; Cyanobacteria; Synechococcales; Prochloraceae	NODE_1177_length_8916	26	40366	45165	34194	44210	34	46	122	164163
Prochlorococcus phage P-SSM3	Viruses; Caudovirales; Myoviridae; unclassified Myoviridae	Prochlorococcus marinus str. NATL2A	Bacteria; Cyanobacteria; Synechococcales; Prochloraceae; Prochlorococcus	NODE_1177_length_8916	26	40366	45165	34194	44210	34	46	122	164163
Cellulophaga phage phi14:2	Viruses; unclassified bacterial viruses; crAss-like viruses	Cellulophaga baltica	Bacteria; Bacteroidetes; Flavobacteriia; Flavobacteriales; Flavobacteriaceae; Cellulophaga	NODE_764_length_11343	30	39861	43381	33402	39358	10	45	188	156275
Cellulophaga phage phi14:2	Viruses; unclassified bacterial viruses; crAss-like viruses	Cellulophaga	Bacteria; Bacteroidetes; Flavobacteriia; Flavobacteriales; Flavobacteriaceae	NODE_764_length_11343	30	39861	43381	33402	39358	10	45	188	156275
Campylobacter virus IBB35	Viruses; Caudovirales; Myoviridae; Eucampyvirinae; Firehammervirus	Campylobacter	Bacteria; Proteobacteria; delta/epsilon subdivisions; Epsilonproteobacteria; Campylobacterales; Campylobacteraceae	NODE_3488_length_5088	17	30958	45308	32594	37644	17	35	104	146677
Amsacta moorei entomopoxvirus	Viruses; Poxviridae; Entomopoxvirinae; Betaentomopoxvirus	Estigmene acrea	Eukaryota; Metazoa; Arthropoda; Hexapoda; Insecta; Pterygota; Neoptera; Holometabola; Amphiesmenoptera; Lepidoptera; Glossata; Neolepidoptera; Heteroneura; Noctuoidea; Erebidae; Arctiinae; Spilosomini; Estigmene	NODE_1451_length_8065	29	35172	39866	27343	36801	34	53	165	139463
Amsacta moorei entomopoxvirus	Viruses; Poxviridae; Entomopoxvirinae; Betaentomopoxvirus	Amsacta	Eukaryota; Metazoa; Arthropoda; Hexapoda; Insecta; Pterygota; Neoptera; Holometabola; Amphiesmenoptera; Lepidoptera; Glossata; Neolepidoptera; Heteroneura; Noctuoidea; Erebidae; Arctiinae; Spilosomini	NODE_1451_length_8065	29	35172	39866	27343	36801	34	53	165	139463
Amsacta moorei entomopoxvirus	Viruses; Poxviridae; Entomopoxvirinae; Betaentomopoxvirus	Lymantria dispar	Eukaryota; Metazoa; Arthropoda; Hexapoda; Insecta; Pterygota; Neoptera; Holometabola; Amphiesmenoptera; Lepidoptera; Glossata; Neolepidoptera; Heteroneura; Noctuoidea; Lymantriidae; Lymantria	NODE_1451_length_8065	29	35172	39866	27343	36801	34	53	165	139463
unknown	unknown	unknown	unknown	NODE_1961_length_6848	40	34053	42706	26870	33227	64	94	255	137309
Campylobacter phage CP30A	Viruses; Caudovirales; Myoviridae; Eucampyvirinae; Fletchervirus; Campylobacter virus CP30A	Campylobacter jejuni subsp. jejuni PT14	Bacteria; Proteobacteria; delta/epsilon subdivisions; Epsilonproteobacteria; Campylobacterales; Campylobacteraceae; Campylobacter; Campylobacter jejuni	NODE_1382_length_8282	10	23363	36057	30305	34938	4	9	66	124752
Campylobacter phage CP30A	Viruses; Caudovirales; Myoviridae; Eucampyvirinae; Fletchervirus; Campylobacter virus CP30A	Campylobacter jejuni subsp. jejuni	Bacteria; Proteobacteria; delta/epsilon subdivisions; Epsilonproteobacteria; Campylobacterales; Campylobacteraceae; Campylobacter; Campylobacter jejuni	NODE_1382_length_8282	10	23363	36057	30305	34938	4	9	66	124752
Caulobacter phage Cr30	Viruses; Caudovirales; Myoviridae; unclassified Myoviridae	Caulobacter	Bacteria; Proteobacteria; Alphaproteobacteria; Caulobacterales; Caulobacteraceae	NODE_3139_length_5391	31	26052	32763	29336	34558	97	13	61	122911
Caulobacter phage Cr30	Viruses; Caudovirales; Myoviridae; unclassified Myoviridae	Caulobacter vibrioides CB15	Bacteria; Proteobacteria; Alphaproteobacteria; Caulobacterales; Caulobacteraceae; Caulobacter	NODE_3139_length_5391	31	26052	32763	29336	34558	97	13	61	122911
Synechococcus phage Syn19	Viruses; Caudovirales; Myoviridae; unclassified Myoviridae	Synechococcus sp. WH 8109	Bacteria; Cyanobacteria; Synechococcales; Synechococcaceae; Synechococcus	NODE_591_length_13159	29	24754	32450	30209	31676	143	40	131	119432
Synechococcus phage Syn19	Viruses; Caudovirales; Myoviridae; unclassified Myoviridae	Synechococcus sp.	Bacteria; Cyanobacteria; Synechococcales; Synechococcaceae; Synechococcus	NODE_591_length_13159	29	24754	32450	30209	31676	143	40	131	119432
Synechococcus phage S-CAM22	Viruses; Caudovirales; Myoviridae; unclassified Myoviridae	Synechococcus sp.	Bacteria; Cyanobacteria; Synechococcales; Synechococcaceae; Synechococcus	NODE_708_length_11850	6	26712	27450	29632	27880	17	17	50	111764
Prochlorococcus phage P-TIM68	Viruses; Caudovirales; Myoviridae; unclassified Myoviridae	Prochlorococcus sp.	Bacteria; Cyanobacteria; Synechococcales; Prochloraceae; Prochlorococcus	NODE_2604_length_5952	0	21525	33096	26174	30180	5	23	55	111058
Prochlorococcus phage P-TIM68	Viruses; Caudovirales; Myoviridae; unclassified Myoviridae	Prochlorococcus	Bacteria; Cyanobacteria; Synechococcales; Prochloraceae	NODE_2604_length_5952	0	21525	33096	26174	30180	5	23	55	111058
Cellulophaga phage phi38:1	Viruses; Caudovirales; Podoviridae; unclassified Podoviridae	Cellulophaga baltica NN016038	Bacteria; Bacteroidetes; Flavobacteriia; Flavobacteriales; Flavobacteriaceae; Cellulophaga	NODE_2108_length_6569	977	15224	22547	12819	11691	2802	17741	22721	106522
Synechococcus phage ACG-2014h	Viruses; Caudovirales; Myoviridae; Tevenvirinae; unclassified Tevenvirinae	Synechococcus sp. WH 7803	Bacteria; Cyanobacteria; Synechococcales; Synechococcaceae; Synechococcus	NODE_3540_length_5044	270	24625	31944	18509	24599	701	109	175	100932
Synechococcus phage ACG-2014h	Viruses; Caudovirales; Myoviridae; Tevenvirinae; unclassified Tevenvirinae	Synechococcus sp.	Bacteria; Cyanobacteria; Synechococcales; Synechococcaceae; Synechococcus	NODE_3540_length_5044	270	24625	31944	18509	24599	701	109	175	100932
Synechococcus phage metaG-MbCM1	Viruses; Caudovirales; Myoviridae; Tevenvirinae; unclassified Tevenvirinae	Synechococcus	Bacteria; Cyanobacteria; Synechococcales; Synechococcaceae	NODE_2310_length_6327	27	22365	25982	27205	22355	197	76	189	98396
Cellulophaga phage phi38:1	Viruses; Caudovirales; Podoviridae; unclassified Podoviridae	Cellulophaga baltica NN016038	Bacteria; Bacteroidetes; Flavobacteriia; Flavobacteriales; Flavobacteriaceae; Cellulophaga	NODE_1239_length_8715	741	11873	17814	10744	9330	2701	17988	22733	93924
Arthrobacter phage Decurro	Viruses; Caudovirales; Siphoviridae; Decurrovirus; Arthrobacter virus Decurro	Arthrobacter sp. ATCC 21022	Bacteria; Actinobacteria; Actinobacteria; Micrococcales; Micrococcaceae; Arthrobacter	NODE_3188_length_5340	0	0	0	0	0	58054	20925	13336	92315
Cellulophaga phage phi38:1	Viruses; Caudovirales; Podoviridae; unclassified Podoviridae	Cellulophaga baltica NN016038	Bacteria; Bacteroidetes; Flavobacteriia; Flavobacteriales; Flavobacteriaceae; Cellulophaga	NODE_1962_length_6848	985	21638	20799	14749	13241	1614	8044	10652	91722
unknown	unknown	unknown	unknown	NODE_1944_length_6875	4	16816	27591	22155	24651	0	10	59	91286
Cellulophaga phage phi38:1	Viruses; Caudovirales; Podoviridae; unclassified Podoviridae	Cellulophaga baltica NN016038	Bacteria; Bacteroidetes; Flavobacteriia; Flavobacteriales; Flavobacteriaceae; Cellulophaga	NODE_3534_length_5050	119	19525	23928	24175	15896	507	2391	4260	90801
Synechococcus phage S-PM2	Viruses; Caudovirales; Myoviridae; Tevenvirinae; unclassified Tevenvirinae	Synechococcus sp. WH 7803	Bacteria; Cyanobacteria; Synechococcales; Synechococcaceae; Synechococcus	NODE_1339_length_8402	5	19657	23847	23809	21957	0	12	15	89302
Synechococcus phage S-PM2	Viruses; Caudovirales; Myoviridae; Tevenvirinae; unclassified Tevenvirinae	Synechococcus	Bacteria; Cyanobacteria; Synechococcales; Synechococcaceae	NODE_1339_length_8402	5	19657	23847	23809	21957	0	12	15	89302
Ostreococcus tauri virus 1	Viruses; Phycodnaviridae; Prasinovirus; unclassified Prasinovirus	Ostreococcus tauri	Eukaryota; Viridiplantae; Chlorophyta; Mamiellophyceae; Mamiellales; Bathycoccaceae; Ostreococcus	NODE_1743_length_7321	3	17166	20237	17638	20112	60	8	39	75263
Synechococcus phage S-CAM22	Viruses; Caudovirales; Myoviridae; unclassified Myoviridae	Synechococcus sp.	Bacteria; Cyanobacteria; Synechococcales; Synechococcaceae; Synechococcus	NODE_2779_length_5755	18	15227	18954	19359	18239	3	19	52	71871
Cellulophaga phage phi14:2	Viruses; unclassified bacterial viruses; crAss-like viruses	Cellulophaga baltica	Bacteria; Bacteroidetes; Flavobacteriia; Flavobacteriales; Flavobacteriaceae; Cellulophaga	NODE_1488_length_7957	11	15444	19416	16181	18751	20	21	65	69909
Cellulophaga phage phi14:2	Viruses; unclassified bacterial viruses; crAss-like viruses	Cellulophaga	Bacteria; Bacteroidetes; Flavobacteriia; Flavobacteriales; Flavobacteriaceae	NODE_1488_length_7957	11	15444	19416	16181	18751	20	21	65	69909
Synechococcus phage S-SSM7	Viruses; Caudovirales; Myoviridae; unclassified Myoviridae	Synechococcus sp.	Bacteria; Cyanobacteria; Synechococcales; Synechococcaceae; Synechococcus	NODE_2045_length_6674	19	13744	17792	19600	17666	60	33	118	69032
Synechococcus phage S-SSM7	Viruses; Caudovirales; Myoviridae; unclassified Myoviridae	Synechococcus sp. WH 8109	Bacteria; Cyanobacteria; Synechococcales; Synechococcaceae; Synechococcus	NODE_2045_length_6674	19	13744	17792	19600	17666	60	33	118	69032
Cellulophaga phage phi10:1	Viruses; Caudovirales; Siphoviridae; unclassified Siphoviridae	Cellulophaga baltica	Bacteria; Bacteroidetes; Flavobacteriia; Flavobacteriales; Flavobacteriaceae; Cellulophaga	NODE_1398_length_8224	913	3384	5264	3425	3366	2992	21842	23619	64805
Cellulophaga phage phi10:1	Viruses; Caudovirales; Siphoviridae; unclassified Siphoviridae	Cellulophaga	Bacteria; Bacteroidetes; Flavobacteriia; Flavobacteriales; Flavobacteriaceae	NODE_1398_length_8224	913	3384	5264	3425	3366	2992	21842	23619	64805
Cellulophaga phage phi19:3	Viruses; Caudovirales; Podoviridae; unassigned Podoviridae	Cellulophaga baltica	Bacteria; Bacteroidetes; Flavobacteriia; Flavobacteriales; Flavobacteriaceae; Cellulophaga	NODE_15_length_57419	7	14246	31328	10954	8011	4	8	19	64577
Cellulophaga phage phi19:3	Viruses; Caudovirales; Podoviridae; unassigned Podoviridae	Cellulophaga	Bacteria; Bacteroidetes; Flavobacteriia; Flavobacteriales; Flavobacteriaceae	NODE_15_length_57419	7	14246	31328	10954	8011	4	8	19	64577
Acinetobacter phage Ac42	Viruses; Caudovirales; Myoviridae; Tevenvirinae; unclassified Tevenvirinae	Acinetobacter	Bacteria; Proteobacteria; Gammaproteobacteria; Pseudomonadales; Moraxellaceae	NODE_3174_length_5349	93	11747	30372	10184	10269	24	3	23	62715
Melanoplus sanguinipes entomopoxvirus	Viruses; Poxviridae; Entomopoxvirinae	Schistocerca gregaria	Eukaryota; Metazoa; Arthropoda; Hexapoda; Insecta; Pterygota; Neoptera; Polyneoptera; Orthoptera; Caelifera; Acrididea; Acridoidea; Acrididae; Cyrtacanthacridinae; Schistocerca	NODE_1781_length_7217	3	11658	16650	14541	18920	14	4	23	61813
Melanoplus sanguinipes entomopoxvirus	Viruses; Poxviridae; Entomopoxvirinae	Locusta migratoria	Eukaryota; Metazoa; Arthropoda; Hexapoda; Insecta; Pterygota; Neoptera; Polyneoptera; Orthoptera; Caelifera; Acrididea; Acridoidea; Acrididae; Oedipodinae; Locusta	NODE_1781_length_7217	3	11658	16650	14541	18920	14	4	23	61813
Melanoplus sanguinipes entomopoxvirus	Viruses; Poxviridae; Entomopoxvirinae	Melanoplus differentialis	Eukaryota; Metazoa; Arthropoda; Hexapoda; Insecta; Pterygota; Neoptera; Polyneoptera; Orthoptera; Caelifera; Acrididea; Acridoidea; Acrididae; Melanoplinae; Melanoplini; Melanoplus	NODE_1781_length_7217	3	11658	16650	14541	18920	14	4	23	61813
Melanoplus sanguinipes entomopoxvirus	Viruses; Poxviridae; Entomopoxvirinae	Melanoplus packardii	Eukaryota; Metazoa; Arthropoda; Hexapoda; Insecta; Pterygota; Neoptera; Polyneoptera; Orthoptera; Caelifera; Acrididea; Acridoidea; Acrididae; Melanoplinae; Melanoplini; Melanoplus	NODE_1781_length_7217	3	11658	16650	14541	18920	14	4	23	61813
Melanoplus sanguinipes entomopoxvirus	Viruses; Poxviridae; Entomopoxvirinae	Melanoplus sanguinipes	Eukaryota; Metazoa; Arthropoda; Hexapoda; Insecta; Pterygota; Neoptera; Polyneoptera; Orthoptera; Caelifera; Acrididea; Acridoidea; Acrididae; Melanoplinae; Melanoplini; Melanoplus	NODE_1781_length_7217	3	11658	16650	14541	18920	14	4	23	61813
Prochlorococcus phage P-SSM7	Viruses; Caudovirales; Myoviridae; unclassified Myoviridae	Prochlorococcus	Bacteria; Cyanobacteria; Synechococcales; Prochloraceae	NODE_2619_length_5942	7	15066	15762	14771	14853	0	17	60	60536
Prochlorococcus phage P-SSM7	Viruses; Caudovirales; Myoviridae; unclassified Myoviridae	Prochlorococcus marinus str. NATL1A	Bacteria; Cyanobacteria; Synechococcales; Prochloraceae; Prochlorococcus	NODE_2619_length_5942	7	15066	15762	14771	14853	0	17	60	60536
Enterobacteria phage Sf101	Viruses; Caudovirales; Podoviridae; Lederbergvirus; unclassified Lederbergvirus	Shigella flexneri	Bacteria; Proteobacteria; Gammaproteobacteria; Enterobacterales; Enterobacteriaceae; Shigella	NODE_2173_length_6490	0	0	0	0	0	0	54570	4809	59379
Cafeteria roenbergensis virus BV-PW1	Viruses; Mimiviridae; Cafeteriavirus; Cafeteria roenbergensis virus	Cafeteria roenbergensis	Eukaryota; Bicosoecida; Cafeteriaceae; Cafeteria	NODE_1770_length_7239	0	16141	16894	12880	13432	8	0	14	59369
Nonlabens phage P12024L	Viruses; Caudovirales; Siphoviridae; Inhavirus; Nonlabens virus P12024L	Nonlabens	Bacteria; Bacteroidetes; Flavobacteriia; Flavobacteriales; Flavobacteriaceae	NODE_133_length_31445	56833	124	823	279	374	5	12	10	58460
Enterobacteria phage GEC-3S	Viruses; Caudovirales; Myoviridae; Tevenvirinae; Krischvirus; Escherichia virus GEC3S	Escherichia coli O104:H4	Bacteria; Proteobacteria; Gammaproteobacteria; Enterobacterales; Enterobacteriaceae; Escherichia	NODE_3121_length_5413	0	12490	17475	10884	15659	11	16	43	56578
Synechococcus phage S-CAM1	Viruses; Caudovirales; Myoviridae; unclassified Myoviridae	Synechococcus sp.	Bacteria; Cyanobacteria; Synechococcales; Synechococcaceae; Synechococcus	NODE_1710_length_7402	0	9958	15560	13932	14340	0	4	22	53816
Synechococcus phage S-CAM1	Viruses; Caudovirales; Myoviridae; unclassified Myoviridae	Synechococcus sp. WH 7803	Bacteria; Cyanobacteria; Synechococcales; Synechococcaceae; Synechococcus	NODE_1710_length_7402	0	9958	15560	13932	14340	0	4	22	53816
Cellulophaga phage phi19:3	Viruses; Caudovirales; Podoviridae; unassigned Podoviridae	Cellulophaga baltica	Bacteria; Bacteroidetes; Flavobacteriia; Flavobacteriales; Flavobacteriaceae; Cellulophaga	NODE_2098_length_6587	298	9087	17720	13242	9091	228	1519	2308	53493
Cellulophaga phage phi19:3	Viruses; Caudovirales; Podoviridae; unassigned Podoviridae	Cellulophaga	Bacteria; Bacteroidetes; Flavobacteriia; Flavobacteriales; Flavobacteriaceae	NODE_2098_length_6587	298	9087	17720	13242	9091	228	1519	2308	53493
Micromonas sp. RCC1109 virus MpV1	Viruses; Phycodnaviridae; Prasinovirus; unclassified Prasinovirus	Micromonas pusilla	Eukaryota; Viridiplantae; Chlorophyta; Mamiellophyceae; Mamiellales; Mamiellaceae; Micromonas	NODE_2929_length_5596	0	11815	14378	11492	15490	13	3	34	53225
Synechococcus phage ACG-2014h	Viruses; Caudovirales; Myoviridae; Tevenvirinae; unclassified Tevenvirinae	Synechococcus sp. WH 7803	Bacteria; Cyanobacteria; Synechococcales; Synechococcaceae; Synechococcus	NODE_1440_length_8088	0	0	0	0	0	46837	2122	2134	51093
Synechococcus phage ACG-2014h	Viruses; Caudovirales; Myoviridae; Tevenvirinae; unclassified Tevenvirinae	Synechococcus sp.	Bacteria; Cyanobacteria; Synechococcales; Synechococcaceae; Synechococcus	NODE_1440_length_8088	0	0	0	0	0	46837	2122	2134	51093
Pelagibacter phage HTVC010P	Viruses; Caudovirales; Podoviridae; unclassified Podoviridae	Candidatus Pelagibacter ubique HTCC1062	Bacteria; Proteobacteria; Alphaproteobacteria; Pelagibacterales; Pelagibacteraceae; Candidatus Pelagibacter	NODE_2757_length_5782	404	12148	11434	18144	8248	5	5	8	50396
unknown	unknown	unknown	unknown	NODE_1142_length_9057	3	11256	13182	11753	13105	4	8	30	49341
Cellulophaga phage phi19:3	Viruses; Caudovirales; Podoviridae; unassigned Podoviridae	Cellulophaga baltica	Bacteria; Bacteroidetes; Flavobacteriia; Flavobacteriales; Flavobacteriaceae; Cellulophaga	NODE_693_length_12025	55	9142	15610	10369	8762	331	1687	2983	48939
Cellulophaga phage phi19:3	Viruses; Caudovirales; Podoviridae; unassigned Podoviridae	Cellulophaga	Bacteria; Bacteroidetes; Flavobacteriia; Flavobacteriales; Flavobacteriaceae	NODE_693_length_12025	55	9142	15610	10369	8762	331	1687	2983	48939
Bdellovibrio phage phi1422	Viruses; Caudovirales; Myoviridae; unclassified Myoviridae	Bdellovibrio bacteriovorus	Bacteria; Proteobacteria; Oligoflexia; Bdellovibrionales; Bdellovibrionaceae; Bdellovibrio	NODE_1230_length_8743	0	0	0	0	0	0	42991	4849	47840
Cellulophaga phage phi10:1	Viruses; Caudovirales; Siphoviridae; unclassified Siphoviridae	Cellulophaga baltica	Bacteria; Bacteroidetes; Flavobacteriia; Flavobacteriales; Flavobacteriaceae; Cellulophaga	NODE_2257_length_6388	1131	7021	10308	7230	5386	784	7462	7813	47135
Cellulophaga phage phi10:1	Viruses; Caudovirales; Siphoviridae; unclassified Siphoviridae	Cellulophaga	Bacteria; Bacteroidetes; Flavobacteriia; Flavobacteriales; Flavobacteriaceae	NODE_2257_length_6388	1131	7021	10308	7230	5386	784	7462	7813	47135
Emiliania huxleyi virus 86	Viruses; Phycodnaviridae; Coccolithovirus	Emiliania huxleyi	Eukaryota; Haptophyceae; Isochrysidales; Noelaerhabdaceae; Emiliania	NODE_1250_length_8684	46698	0	82	0	0	0	0	0	46780
unknown	unknown	unknown	unknown	NODE_3149_length_5378	0	0	0	0	0	27959	9852	6753	44564
Ostreococcus lucimarinus virus 7	Viruses; Phycodnaviridae; Prasinovirus; unclassified Prasinovirus	Ostreococcus sp. 'lucimarinus'	Eukaryota; Viridiplantae; Chlorophyta; Mamiellophyceae; Mamiellales; Bathycoccaceae; Ostreococcus	NODE_1674_length_7462	3	10047	12186	12195	9843	18	8	40	44340
Cellulophaga phage phi19:3	Viruses; Caudovirales; Podoviridae; unassigned Podoviridae	Cellulophaga baltica	Bacteria; Bacteroidetes; Flavobacteriia; Flavobacteriales; Flavobacteriaceae; Cellulophaga	NODE_3214_length_5318	156	8238	17168	7806	9417	125	551	832	44293
Cellulophaga phage phi19:3	Viruses; Caudovirales; Podoviridae; unassigned Podoviridae	Cellulophaga	Bacteria; Bacteroidetes; Flavobacteriia; Flavobacteriales; Flavobacteriaceae	NODE_3214_length_5318	156	8238	17168	7806	9417	125	551	832	44293
Ostreococcus lucimarinus virus 7	Viruses; Phycodnaviridae; Prasinovirus; unclassified Prasinovirus	Ostreococcus sp. 'lucimarinus'	Eukaryota; Viridiplantae; Chlorophyta; Mamiellophyceae; Mamiellales; Bathycoccaceae; Ostreococcus	NODE_1680_length_7453	3	11428	11159	9708	10589	110	48	69	43114
unknown	unknown	unknown	unknown	NODE_1912_length_6931	12	6520	5632	17841	11729	0	0	0	41734
unknown	unknown	unknown	unknown	NODE_3092_length_5438	0	11414	11982	10237	7945	0	0	5	41583
Campylobacter phage PC14	Viruses; Caudovirales; Myoviridae; Eucampyvirinae; Fletchervirus; unclassified Fletchervirus	Campylobacter jejuni	Bacteria; Proteobacteria; delta/epsilon subdivisions; Epsilonproteobacteria; Campylobacterales; Campylobacteraceae; Campylobacter	NODE_966_length_9931	30	8216	11801	10468	8563	204	153	364	39799
Cellulophaga phage phi19:3	Viruses; Caudovirales; Podoviridae; unassigned Podoviridae	Cellulophaga baltica	Bacteria; Bacteroidetes; Flavobacteriia; Flavobacteriales; Flavobacteriaceae; Cellulophaga	NODE_113_length_33335	184	4713	6076	3275	3364	1103	8653	11734	39102
Cellulophaga phage phi19:3	Viruses; Caudovirales; Podoviridae; unassigned Podoviridae	Cellulophaga	Bacteria; Bacteroidetes; Flavobacteriia; Flavobacteriales; Flavobacteriaceae	NODE_113_length_33335	184	4713	6076	3275	3364	1103	8653	11734	39102
Choristoneura biennis entomopoxvirus	Viruses; Poxviridae; Entomopoxvirinae; Betaentomopoxvirus	Choristoneura fumiferana	Eukaryota; Metazoa; Arthropoda; Hexapoda; Insecta; Pterygota; Neoptera; Holometabola; Amphiesmenoptera; Lepidoptera; Glossata; Neolepidoptera; Heteroneura; Tortricoidea; Tortricidae; Tortricinae; Archipini; Choristoneura	NODE_1292_length_8562	0	8990	8567	11466	8658	0	0	16	37697
Choristoneura biennis entomopoxvirus	Viruses; Poxviridae; Entomopoxvirinae; Betaentomopoxvirus	Choristoneura biennis	Eukaryota; Metazoa; Arthropoda; Hexapoda; Insecta; Pterygota; Neoptera; Holometabola; Amphiesmenoptera; Lepidoptera; Glossata; Neolepidoptera; Heteroneura; Tortricoidea; Tortricidae; Tortricinae; Archipini; Choristoneura	NODE_1292_length_8562	0	8990	8567	11466	8658	0	0	16	37697
Cellulophaga phage phi38:1	Viruses; Caudovirales; Podoviridae; unclassified Podoviridae	Cellulophaga baltica NN016038	Bacteria; Bacteroidetes; Flavobacteriia; Flavobacteriales; Flavobacteriaceae; Cellulophaga	NODE_31_length_45884	306	4754	6305	4208	3454	1149	7462	9585	37223
Synechococcus phage S-SKS1	Viruses; Caudovirales; Siphoviridae; unclassified Siphoviridae	Synechococcus sp. WH 7803	Bacteria; Cyanobacteria; Synechococcales; Synechococcaceae; Synechococcus	NODE_1603_length_7601	3	0	3	0	0	33619	1777	1671	37073
Synechococcus phage S-SKS1	Viruses; Caudovirales; Siphoviridae; unclassified Siphoviridae	Synechococcus sp.	Bacteria; Cyanobacteria; Synechococcales; Synechococcaceae; Synechococcus	NODE_1603_length_7601	3	0	3	0	0	33619	1777	1671	37073
Flavobacterium phage Fpv3	Viruses; Caudovirales; Podoviridae; Fipvunavirus; unclassified Fipvunavirus	Flavobacterium	Bacteria; Bacteroidetes; Flavobacteriia; Flavobacteriales; Flavobacteriaceae	NODE_1586_length_7640	0	5852	12592	11088	5802	74	420	728	36556
Flavobacterium phage Fpv3	Viruses; Caudovirales; Podoviridae; Fipvunavirus; unclassified Fipvunavirus	Flavobacterium psychrophilum	Bacteria; Bacteroidetes; Flavobacteriia; Flavobacteriales; Flavobacteriaceae; Flavobacterium	NODE_1586_length_7640	0	5852	12592	11088	5802	74	420	728	36556
Prochlorococcus phage P-GSP1	Viruses; Caudovirales; Podoviridae; Autographivirinae; unclassified Autographivirinae	Prochlorococcus marinus subsp. pastoris str. CCMP1986	Bacteria; Cyanobacteria; Synechococcales; Prochloraceae; Prochlorococcus; Prochlorococcus marinus	NODE_2563_length_5998	0	0	0	0	13	33429	1545	1563	36550
Prochlorococcus phage P-GSP1	Viruses; Caudovirales; Podoviridae; Autographivirinae; unclassified Autographivirinae	Prochlorococcus	Bacteria; Cyanobacteria; Synechococcales; Prochloraceae	NODE_2563_length_5998	0	0	0	0	13	33429	1545	1563	36550
unknown	unknown	unknown	unknown	NODE_2941_length_5589	8	11398	8401	8014	8314	11	15	39	36200
unknown	unknown	unknown	unknown	NODE_3369_length_5178	64	6186	9828	5506	6260	5167	1264	1849	36124
Cellulophaga phage phi38:1	Viruses; Caudovirales; Podoviridae; unclassified Podoviridae	Cellulophaga baltica NN016038	Bacteria; Bacteroidetes; Flavobacteriia; Flavobacteriales; Flavobacteriaceae; Cellulophaga	NODE_1428_length_8118	237	5971	10428	4642	5026	723	2582	6471	36080
Citrobacter phage Michonne	Viruses; Caudovirales; Myoviridae; Ounavirinae; Mooglevirus; unclassified Mooglevirus	Citrobacter freundii	Bacteria; Proteobacteria; Gammaproteobacteria; Enterobacterales; Enterobacteriaceae; Citrobacter; Citrobacter freundii complex	NODE_259_length_21587	34324	0	12	36	0	0	0	0	34372
Cellulophaga phage phi38:1	Viruses; Caudovirales; Podoviridae; unclassified Podoviridae	Cellulophaga baltica NN016038	Bacteria; Bacteroidetes; Flavobacteriia; Flavobacteriales; Flavobacteriaceae; Cellulophaga	NODE_89_length_35920	187	4610	7080	4242	3657	912	5195	7906	33789
Xylella phage Sano	Viruses; Caudovirales; Siphoviridae; Sanovirus; Xylella virus Sano	Xylella fastidiosa	Bacteria; Proteobacteria; Gammaproteobacteria; Xanthomonadales; Xanthomonadaceae; Xylella	NODE_3368_length_5179	0	0	0	0	0	29516	1958	2016	33490
unknown	unknown	unknown	unknown	NODE_1273_length_8634	0	9490	9090	6602	7076	0	0	7	32265
Cellulophaga phage phi38:1	Viruses; Caudovirales; Podoviridae; unclassified Podoviridae	Cellulophaga baltica NN016038	Bacteria; Bacteroidetes; Flavobacteriia; Flavobacteriales; Flavobacteriaceae; Cellulophaga	NODE_9_length_62823	22101	1935	3152	2058	1616	115	536	660	32173
Cellulophaga phage phi38:1	Viruses; Caudovirales; Podoviridae; unclassified Podoviridae	Cellulophaga baltica NN016038	Bacteria; Bacteroidetes; Flavobacteriia; Flavobacteriales; Flavobacteriaceae; Cellulophaga	NODE_181_length_27777	118	3453	5772	3066	2925	839	6159	9799	32131
unknown	unknown	unknown	unknown	NODE_921_length_10196	0	1276	682	748	542	1570	13300	13525	31643
Cronobacter phage vB_CsaM_GAP32	Viruses; Caudovirales; Myoviridae; Eneladusvirus; unclassified Eneladusvirus	Cronobacter sakazakii	Bacteria; Proteobacteria; Gammaproteobacteria; Enterobacterales; Enterobacteriaceae; Cronobacter	NODE_3306_length_5230	4	8431	8483	6237	7988	0	0	0	31143
Cellulophaga phage phi38:1	Viruses; Caudovirales; Podoviridae; unclassified Podoviridae	Cellulophaga baltica NN016038	Bacteria; Bacteroidetes; Flavobacteriia; Flavobacteriales; Flavobacteriaceae; Cellulophaga	NODE_63_length_38877	284	3005	4118	2598	2298	2269	6374	9542	30488
unknown	unknown	unknown	unknown	NODE_601_length_13034	0	2931	23931	1160	2146	0	0	0	30168
unknown	unknown	unknown	unknown	NODE_768_length_11322	8	5942	7867	7423	7768	18	15	73	29114
unknown	unknown	unknown	unknown	NODE_269_length_21220	1	6952	8480	6761	6533	10	11	38	28786
Croceibacter phage P2559Y	Viruses; Caudovirales; Siphoviridae; unclassified Siphoviridae	Croceibacter atlanticus HTCC2559	Bacteria; Bacteroidetes; Flavobacteriia; Flavobacteriales; Flavobacteriaceae; Croceibacter	NODE_36_length_45225	0	2	0	0	0	5	25696	2780	28483
Synechococcus phage syn9	Viruses; Caudovirales; Myoviridae; Tevenvirinae; unclassified Tevenvirinae	Synechococcus sp. WH 8012	Bacteria; Cyanobacteria; Synechococcales; Synechococcaceae; Synechococcus	NODE_2701_length_5850	0	6202	8992	6666	5897	13	0	40	27810
Synechococcus phage syn9	Viruses; Caudovirales; Myoviridae; Tevenvirinae; unclassified Tevenvirinae	Synechococcus	Bacteria; Cyanobacteria; Synechococcales; Synechococcaceae	NODE_2701_length_5850	0	6202	8992	6666	5897	13	0	40	27810
unknown	unknown	unknown	unknown	NODE_2010_length_6733	4	0	0	0	0	24412	1636	1661	27713
Gordonia phage Zirinka	Viruses; Caudovirales; Siphoviridae; Nymbaxtervirinae; Nymphadoravirus; Gordonia virus Zirinka	Gordonia terrae	Bacteria; Actinobacteria; Actinobacteria; Corynebacteriales; Gordoniaceae; Gordonia	NODE_510_length_14293	0	0	0	0	0	14643	5807	7172	27622
Gordonia phage Zirinka	Viruses; Caudovirales; Siphoviridae; Nymbaxtervirinae; Nymphadoravirus; Gordonia virus Zirinka	Gordonia terrae	Bacteria; Actinobacteria; Actinobacteria; Corynebacteriales; Gordoniaceae; Gordonia	NODE_482_length_14838	0	0	0	0	0	14296	5735	7191	27222
Arthrobacter phage Decurro	Viruses; Caudovirales; Siphoviridae; Decurrovirus; Arthrobacter virus Decurro	Arthrobacter sp. ATCC 21022	Bacteria; Actinobacteria; Actinobacteria; Micrococcales; Micrococcaceae; Arthrobacter	NODE_2892_length_5625	0	0	0	0	0	19814	3612	2563	25989
unknown	unknown	unknown	unknown	NODE_2403_length_6206	0	0	0	0	0	24848	350	397	25595
Cellulophaga phage phi38:1	Viruses; Caudovirales; Podoviridae; unclassified Podoviridae	Cellulophaga baltica NN016038	Bacteria; Bacteroidetes; Flavobacteriia; Flavobacteriales; Flavobacteriaceae; Cellulophaga	NODE_1625_length_7555	11	6122	6938	4689	5193	212	686	1663	25514
Microcystis virus Ma-LMM01	Viruses; Caudovirales; Myoviridae	Microcystis	Bacteria; Cyanobacteria; Oscillatoriophycideae; Chroococcales; Microcystaceae	NODE_3119_length_5417	0	0	0	0	0	15965	4777	4456	25198
Arthrobacter phage Galaxy	Viruses; Caudovirales; Siphoviridae; Galaxyvirus; Arthrobacter virus Galaxy	Arthrobacter sp. ATCC 21022	Bacteria; Actinobacteria; Actinobacteria; Micrococcales; Micrococcaceae; Arthrobacter	NODE_1001_length_9762	0	0	0	0	0	12830	4565	6837	24232
unknown	unknown	unknown	unknown	NODE_236_length_23224	0	1150	19677	395	2828	0	0	0	24050
Rhodococcus phage RRH1	Viruses; Caudovirales; Siphoviridae; unclassified Siphoviridae	Rhodococcus rhodochrous	Bacteria; Actinobacteria; Actinobacteria; Corynebacteriales; Nocardiaceae; Rhodococcus	NODE_2184_length_6485	0	0	0	0	0	12091	4613	7158	23862
Rhodothermus phage RM378	Viruses; Caudovirales; Myoviridae; unclassified Myoviridae	Rhodothermus marinus	Bacteria; Bacteroidetes; Bacteroidetes Order II. Incertae sedis; Rhodothermaceae; Rhodothermus	NODE_1100_length_9253	3	6510	6854	4362	4923	4	3	12	22671
Pseudomonas phage vB_PaeS_PAO1_Ab18	Viruses; Caudovirales; Siphoviridae; Abidjanvirus; Pseudomonas virus Ab18	Pseudomonas aeruginosa	Bacteria; Proteobacteria; Gammaproteobacteria; Pseudomonadales; Pseudomonadaceae; Pseudomonas; Pseudomonas aeruginosa group	NODE_2540_length_6027	14	5496	4686	4487	3432	2416	627	848	22006
unknown	unknown	unknown	unknown	NODE_3449_length_5121	0	4335	13250	1288	2862	0	0	0	21735
unknown	unknown	unknown	unknown	NODE_1307_length_8508	0	0	0	0	0	11534	4480	5383	21397
Cellulophaga phage phi10:1	Viruses; Caudovirales; Siphoviridae; unclassified Siphoviridae	Cellulophaga baltica	Bacteria; Bacteroidetes; Flavobacteriia; Flavobacteriales; Flavobacteriaceae; Cellulophaga	NODE_313_length_19669	80	682	19374	410	299	14	120	117	21096
Cellulophaga phage phi10:1	Viruses; Caudovirales; Siphoviridae; unclassified Siphoviridae	Cellulophaga	Bacteria; Bacteroidetes; Flavobacteriia; Flavobacteriales; Flavobacteriaceae	NODE_313_length_19669	80	682	19374	410	299	14	120	117	21096
Cellulophaga phage phi13:2	Viruses; Caudovirales; Podoviridae; unclassified Podoviridae	Cellulophaga	Bacteria; Bacteroidetes; Flavobacteriia; Flavobacteriales; Flavobacteriaceae	NODE_807_length_10965	4	4988	7962	5648	2069	43	70	114	20898
Cellulophaga phage phi13:2	Viruses; Caudovirales; Podoviridae; unclassified Podoviridae	Cellulophaga baltica 13	Bacteria; Bacteroidetes; Flavobacteriia; Flavobacteriales; Flavobacteriaceae; Cellulophaga	NODE_807_length_10965	4	4988	7962	5648	2069	43	70	114	20898
Cellulophaga phage phi13:2	Viruses; Caudovirales; Podoviridae; unclassified Podoviridae	Cellulophaga baltica	Bacteria; Bacteroidetes; Flavobacteriia; Flavobacteriales; Flavobacteriaceae; Cellulophaga	NODE_807_length_10965	4	4988	7962	5648	2069	43	70	114	20898
Yellowstone Lake virophage 5	Viruses; unclassified virophages	root		NODE_192_length_26621	0	0	0	0	0	4518	9605	6569	20692
Cellulophaga phage phi19:3	Viruses; Caudovirales; Podoviridae; unassigned Podoviridae	Cellulophaga baltica	Bacteria; Bacteroidetes; Flavobacteriia; Flavobacteriales; Flavobacteriaceae; Cellulophaga	NODE_1899_length_6963	6	4125	7713	4352	3427	76	302	554	20555
Cellulophaga phage phi19:3	Viruses; Caudovirales; Podoviridae; unassigned Podoviridae	Cellulophaga	Bacteria; Bacteroidetes; Flavobacteriia; Flavobacteriales; Flavobacteriaceae	NODE_1899_length_6963	6	4125	7713	4352	3427	76	302	554	20555
Staphylococcus phage SA1	Viruses; Caudovirales; Myoviridae; Ounavirinae; unclassified Ounavirinae	Staphylococcus aureus	Bacteria; Firmicutes; Bacilli; Bacillales; Staphylococcaceae; Staphylococcus	NODE_1418_length_8150	0	0	0	0	0	17414	1484	1187	20085
Gordonia phage GRU3	Viruses; Caudovirales; Siphoviridae; unclassified Siphoviridae	Gordonia rubripertincta	Bacteria; Actinobacteria; Actinobacteria; Corynebacteriales; Gordoniaceae; Gordonia	NODE_544_length_13820	0	0	0	0	0	10714	3764	5417	19895
Nonlabens phage P12024S	Viruses; Caudovirales; Siphoviridae; Inhavirus; Nonlabens virus P12024L	Nonlabens	Bacteria; Bacteroidetes; Flavobacteriia; Flavobacteriales; Flavobacteriaceae	NODE_810_length_10937	0	4834	7298	3322	3977	0	0	0	19431
unknown	unknown	unknown	unknown	NODE_1957_length_6857	0	3979	5856	3077	6001	0	0	0	18913
Cellulophaga phage phi38:1	Viruses; Caudovirales; Podoviridae; unclassified Podoviridae	Cellulophaga baltica NN016038	Bacteria; Bacteroidetes; Flavobacteriia; Flavobacteriales; Flavobacteriaceae; Cellulophaga	NODE_628_length_12759	282	5780	4217	4087	3528	33	271	376	18574
Streptococcus phage phiARI0923	Viruses; Caudovirales; Siphoviridae; unclassified Siphoviridae	Streptococcus pneumoniae	Bacteria; Firmicutes; Bacilli; Lactobacillales; Streptococcaceae; Streptococcus	NODE_146_length_30480	18483	5	11	35	20	8	1	1	18564
Gordonia phage Smoothie	Viruses; Caudovirales; Siphoviridae; Smoothievirus; Gordonia virus Smoothie	Gordonia terrae	Bacteria; Actinobacteria; Actinobacteria; Corynebacteriales; Gordoniaceae; Gordonia	NODE_1886_length_6993	0	0	0	0	0	9903	3956	4583	18442
Cellulophaga phage phi38:1	Viruses; Caudovirales; Podoviridae; unclassified Podoviridae	Cellulophaga baltica NN016038	Bacteria; Bacteroidetes; Flavobacteriia; Flavobacteriales; Flavobacteriaceae; Cellulophaga	NODE_102_length_34159	1357	2299	3568	2197	2066	501	2499	3504	17991
Cellulophaga phage phi38:1	Viruses; Caudovirales; Podoviridae; unclassified Podoviridae	Cellulophaga baltica NN016038	Bacteria; Bacteroidetes; Flavobacteriia; Flavobacteriales; Flavobacteriaceae; Cellulophaga	NODE_1647_length_7513	3	4655	4077	5465	3413	0	8	4	17625
Geobacillus phage GBK2	Viruses; Caudovirales; Siphoviridae; unclassified Siphoviridae	Geobacillus kaustophilus	Bacteria; Firmicutes; Bacilli; Bacillales; Bacillaceae; Geobacillus; Geobacillus thermoleovorans group	NODE_1987_length_6783	0	0	0	0	0	16138	669	595	17402
Geobacillus phage GBK2	Viruses; Caudovirales; Siphoviridae; unclassified Siphoviridae	Geobacillus	Bacteria; Firmicutes; Bacilli; Bacillales; Bacillaceae	NODE_1987_length_6783	0	0	0	0	0	16138	669	595	17402
Gordonia phage OneUp	Viruses; Caudovirales; Siphoviridae; Smoothievirus; Gordonia virus OneUp	Gordonia terrae	Bacteria; Actinobacteria; Actinobacteria; Corynebacteriales; Gordoniaceae; Gordonia	NODE_344_length_18699	0	18	4	0	19	136	7709	9281	17167
Ralstonia phage RSK1	Viruses; Caudovirales; Podoviridae; unclassified Podoviridae	Ralstonia solanacearum	Bacteria; Proteobacteria; Betaproteobacteria; Burkholderiales; Burkholderiaceae; Ralstonia	NODE_2077_length_6624	0	2695	1327	2318	1560	355	3845	4987	17087
Cellulophaga phage phi38:1	Viruses; Caudovirales; Podoviridae; unclassified Podoviridae	Cellulophaga baltica NN016038	Bacteria; Bacteroidetes; Flavobacteriia; Flavobacteriales; Flavobacteriaceae; Cellulophaga	NODE_1165_length_8967	19	2251	4647	3976	5359	49	156	302	16759
Pelagibacter phage HTVC008M	Viruses; Caudovirales; Myoviridae; unclassified Myoviridae	Candidatus Pelagibacter ubique HTCC1062	Bacteria; Proteobacteria; Alphaproteobacteria; Pelagibacterales; Pelagibacteraceae; Candidatus Pelagibacter	NODE_3148_length_5379	0	1456	6739	3923	4279	6	0	0	16403
Gordonia phage GRU3	Viruses; Caudovirales; Siphoviridae; unclassified Siphoviridae	Gordonia rubripertincta	Bacteria; Actinobacteria; Actinobacteria; Corynebacteriales; Gordoniaceae; Gordonia	NODE_566_length_13604	0	0	0	0	0	6991	4091	5310	16392
unknown	unknown	unknown	unknown	NODE_1387_length_8254	3	3328	8223	2270	2483	11	10	33	16361
Cellulophaga phage phi38:1	Viruses; Caudovirales; Podoviridae; unclassified Podoviridae	Cellulophaga baltica NN016038	Bacteria; Bacteroidetes; Flavobacteriia; Flavobacteriales; Flavobacteriaceae; Cellulophaga	NODE_684_length_12068	0	6033	3485	3997	2701	0	5	6	16227
Pseudomonas phage UFV-P2	Viruses; Caudovirales; Podoviridae; Vicosavirus; Pseudomonas virus UFVP2	Pseudomonas fluorescens	Bacteria; Proteobacteria; Gammaproteobacteria; Pseudomonadales; Pseudomonadaceae; Pseudomonas; Pseudomonas fluorescens group	NODE_94_length_35110	15854	0	1	0	0	0	0	0	15855
Cellulophaga phage phi38:1	Viruses; Caudovirales; Podoviridae; unclassified Podoviridae	Cellulophaga baltica NN016038	Bacteria; Bacteroidetes; Flavobacteriia; Flavobacteriales; Flavobacteriaceae; Cellulophaga	NODE_153_length_29996	373	2418	2851	2032	1771	557	2264	3125	15391
Gordonia phage GMA1	Viruses; Caudovirales; Siphoviridae; unclassified Siphoviridae	Gordonia malaquae	Bacteria; Actinobacteria; Actinobacteria; Corynebacteriales; Gordoniaceae; Gordonia	NODE_531_length_14094	0	0	0	0	0	3054	3892	7781	14727
Synechococcus phage S-CBS2	Viruses; Caudovirales; Siphoviridae; unclassified Siphoviridae	Synechococcus sp. CB0204	Bacteria; Cyanobacteria; Synechococcales; Synechococcaceae; Synechococcus	NODE_1204_length_8810	356	0	16	0	4	3090	4181	6907	14554
Enterobacteria phage mEp235	Viruses; Caudovirales; Siphoviridae; Hendrixvirus; unclassified Hendrixvirus	Escherichia coli	Bacteria; Proteobacteria; Gammaproteobacteria; Enterobacterales; Enterobacteriaceae; Escherichia	NODE_145_length_30490	0	0	0	0	0	13567	296	412	14275
Cellulophaga phage phi38:1	Viruses; Caudovirales; Podoviridae; unclassified Podoviridae	Cellulophaga baltica NN016038	Bacteria; Bacteroidetes; Flavobacteriia; Flavobacteriales; Flavobacteriaceae; Cellulophaga	NODE_938_length_10064	7	2915	4039	2643	2904	137	573	1020	14238
Pelagibacter phage HTVC010P	Viruses; Caudovirales; Podoviridae; unclassified Podoviridae	Candidatus Pelagibacter ubique HTCC1062	Bacteria; Proteobacteria; Alphaproteobacteria; Pelagibacterales; Pelagibacteraceae; Candidatus Pelagibacter	NODE_1_length_76660	14090	0	0	0	0	1	0	0	14091
Arthrobacter phage Decurro	Viruses; Caudovirales; Siphoviridae; Decurrovirus; Arthrobacter virus Decurro	Arthrobacter sp. ATCC 21022	Bacteria; Actinobacteria; Actinobacteria; Micrococcales; Micrococcaceae; Arthrobacter	NODE_2156_length_6514	0	0	0	0	0	11434	1488	1003	13925
Cellulophaga phage phi38:1	Viruses; Caudovirales; Podoviridae; unclassified Podoviridae	Cellulophaga baltica NN016038	Bacteria; Bacteroidetes; Flavobacteriia; Flavobacteriales; Flavobacteriaceae; Cellulophaga	NODE_21_length_51481	26	1321	2730	1571	1151	253	1905	4854	13811
Pelagibacter phage HTVC008M	Viruses; Caudovirales; Myoviridae; unclassified Myoviridae	Candidatus Pelagibacter ubique HTCC1062	Bacteria; Proteobacteria; Alphaproteobacteria; Pelagibacterales; Pelagibacteraceae; Candidatus Pelagibacter	NODE_3039_length_5495	19	3036	4902	1413	4197	124	23	35	13749
Gordonia phage Wizard	Viruses; Caudovirales; Siphoviridae; Wizardvirus; Gordonia virus Wizard	Gordonia terrae	Bacteria; Actinobacteria; Actinobacteria; Corynebacteriales; Gordoniaceae; Gordonia	NODE_2783_length_5747	0	0	0	0	0	5403	3228	4685	13316
Mycobacterium phage Tiger	Viruses; Caudovirales; Siphoviridae; Fromanvirus; Mycobacterium virus Tiger	Mycolicibacterium smegmatis MC2 155	Bacteria; Actinobacteria; Actinobacteria; Corynebacteriales; Mycobacteriaceae; Mycolicibacterium	NODE_1503_length_7922	0	0	0	0	0	8819	2472	1706	12997
Mycobacterium phage HINdeR	Viruses; Caudovirales; Siphoviridae; Fromanvirus; unclassified Fromanvirus	Mycolicibacterium smegmatis MC2 155	Bacteria; Actinobacteria; Actinobacteria; Corynebacteriales; Mycobacteriaceae; Mycolicibacterium	NODE_3279_length_5259	0	0	0	0	0	10188	1532	1163	12883
Mycobacterium phage HINdeR	Viruses; Caudovirales; Siphoviridae; Fromanvirus; unclassified Fromanvirus	Mycolicibacterium smegmatis	Bacteria; Actinobacteria; Actinobacteria; Corynebacteriales; Mycobacteriaceae; Mycolicibacterium	NODE_3279_length_5259	0	0	0	0	0	10188	1532	1163	12883
Pelagibacter phage HTVC008M	Viruses; Caudovirales; Myoviridae; unclassified Myoviridae	Candidatus Pelagibacter ubique HTCC1062	Bacteria; Proteobacteria; Alphaproteobacteria; Pelagibacterales; Pelagibacteraceae; Candidatus Pelagibacter	NODE_726_length_11662	27	2781	4959	2067	2770	56	10	10	12680
Cellulophaga phage phi38:1	Viruses; Caudovirales; Podoviridae; unclassified Podoviridae	Cellulophaga baltica NN016038	Bacteria; Bacteroidetes; Flavobacteriia; Flavobacteriales; Flavobacteriaceae; Cellulophaga	NODE_198_length_26332	8	1815	2375	1507	1222	319	1449	3921	12616
Nonlabens phage P12024L	Viruses; Caudovirales; Siphoviridae; Inhavirus; Nonlabens virus P12024L	Nonlabens	Bacteria; Bacteroidetes; Flavobacteriia; Flavobacteriales; Flavobacteriaceae	NODE_139_length_30907	0	0	0	3	2	3401	4008	5176	12590
Synechococcus phage S-SKS1	Viruses; Caudovirales; Siphoviridae; unclassified Siphoviridae	Synechococcus sp. WH 7803	Bacteria; Cyanobacteria; Synechococcales; Synechococcaceae; Synechococcus	NODE_1127_length_9139	5	674	1430	788	1304	463	3166	4619	12449
Synechococcus phage S-SKS1	Viruses; Caudovirales; Siphoviridae; unclassified Siphoviridae	Synechococcus sp.	Bacteria; Cyanobacteria; Synechococcales; Synechococcaceae; Synechococcus	NODE_1127_length_9139	5	674	1430	788	1304	463	3166	4619	12449
Vibrio phage VpKK5	Viruses; Caudovirales; Siphoviridae; unclassified Siphoviridae	Vibrio parahaemolyticus	Bacteria; Proteobacteria; Gammaproteobacteria; Vibrionales; Vibrionaceae; Vibrio; Vibrio harveyi group	NODE_2422_length_6190	27	1571	2106	1337	1638	3560	828	938	12005
Mycobacterium phage Serenity	Viruses; Caudovirales; Siphoviridae; Fromanvirus; unclassified Fromanvirus	Mycolicibacterium smegmatis MC2 155	Bacteria; Actinobacteria; Actinobacteria; Corynebacteriales; Mycobacteriaceae; Mycolicibacterium	NODE_1121_length_9157	0	0	0	0	0	9489	1435	988	11912
Mycobacterium phage Serenity	Viruses; Caudovirales; Siphoviridae; Fromanvirus; unclassified Fromanvirus	Mycolicibacterium smegmatis	Bacteria; Actinobacteria; Actinobacteria; Corynebacteriales; Mycobacteriaceae; Mycolicibacterium	NODE_1121_length_9157	0	0	0	0	0	9489	1435	988	11912
unknown	unknown	unknown	unknown	NODE_3357_length_5185	0	1447	3482	3473	3380	0	14	14	11810
Cyanophage KBS-S-2A	Viruses; dsDNA viruses, no RNA stage; unclassified dsDNA phages	Synechococcus sp. WH 7803	Bacteria; Cyanobacteria; Synechococcales; Synechococcaceae; Synechococcus	NODE_2125_length_6545	0	0	0	0	0	4876	2586	4233	11695
Cyanophage KBS-S-2A	Viruses; dsDNA viruses, no RNA stage; unclassified dsDNA phages	Synechococcus sp.	Bacteria; Cyanobacteria; Synechococcales; Synechococcaceae; Synechococcus	NODE_2125_length_6545	0	0	0	0	0	4876	2586	4233	11695
unknown	unknown	unknown	unknown	NODE_2991_length_5541	4	3303	4204	1962	2117	6	18	10	11624
Cellulophaga phage phi38:1	Viruses; Caudovirales; Podoviridae; unclassified Podoviridae	Cellulophaga baltica NN016038	Bacteria; Bacteroidetes; Flavobacteriia; Flavobacteriales; Flavobacteriaceae; Cellulophaga	NODE_766_length_11333	230	2280	2364	1647	1616	564	846	2010	11557
Escherichia virus phiX174	Viruses; Microviridae; Bullavirinae; Sinsheimervirus	Escherichia coli	Bacteria; Proteobacteria; Gammaproteobacteria; Enterobacterales; Enterobacteriaceae; Escherichia	NODE_2482_length_6109	11379	0	0	0	0	0	0	0	11379
Escherichia virus phiX174	Viruses; Microviridae; Bullavirinae; Sinsheimervirus	Escherichia	Bacteria; Proteobacteria; Gammaproteobacteria; Enterobacterales; Enterobacteriaceae	NODE_2482_length_6109	11379	0	0	0	0	0	0	0	11379
Gordonia phage Zirinka	Viruses; Caudovirales; Siphoviridae; Nymbaxtervirinae; Nymphadoravirus; Gordonia virus Zirinka	Gordonia terrae	Bacteria; Actinobacteria; Actinobacteria; Corynebacteriales; Gordoniaceae; Gordonia	NODE_2660_length_5899	0	0	0	0	0	8024	1698	1651	11373
unknown	unknown	unknown	unknown	NODE_1056_length_9489	0	0	0	0	0	1754	3059	6469	11282
Flavobacterium phage Fpv10	Viruses; unclassified bacterial viruses	Flavobacterium	Bacteria; Bacteroidetes; Flavobacteriia; Flavobacteriales; Flavobacteriaceae	NODE_376_length_17449	4	0	1	0	2	444	4987	5762	11200
Flavobacterium phage Fpv10	Viruses; unclassified bacterial viruses	Flavobacterium psychrophilum	Bacteria; Bacteroidetes; Flavobacteriia; Flavobacteriales; Flavobacteriaceae; Flavobacterium	NODE_376_length_17449	4	0	1	0	2	444	4987	5762	11200
Cellulophaga phage phi38:1	Viruses; Caudovirales; Podoviridae; unclassified Podoviridae	Cellulophaga baltica NN016038	Bacteria; Bacteroidetes; Flavobacteriia; Flavobacteriales; Flavobacteriaceae; Cellulophaga	NODE_2266_length_6380	0	3573	3070	2891	1313	0	139	142	11128
Pseudomonas phage DL54	Viruses; Caudovirales; Podoviridae; Bruynoghevirus; unclassified Bruynoghevirus	Pseudomonas aeruginosa PAO1	Bacteria; Proteobacteria; Gammaproteobacteria; Pseudomonadales; Pseudomonadaceae; Pseudomonas; Pseudomonas aeruginosa group	NODE_2567_length_5994	0	0	0	0	0	10693	196	145	11034
Pseudomonas phage nickie	Viruses; Caudovirales; Siphoviridae; Nickievirus; Pseudomonas virus nickie	Pseudomonas syringae pv. avii	Bacteria; Proteobacteria; Gammaproteobacteria; Pseudomonadales; Pseudomonadaceae; Pseudomonas; Pseudomonas syringae group; Pseudomonas syringae group genomosp. 1	NODE_3407_length_5151	0	0	0	0	0	10051	445	373	10869
Eel River basin pequenovirus	Viruses; Microviridae; unclassified Microviridae	root		NODE_2277_length_6375	0	1761	0	3907	5057	0	0	0	10725
Flavobacterium phage Fpv10	Viruses; unclassified bacterial viruses	Flavobacterium	Bacteria; Bacteroidetes; Flavobacteriia; Flavobacteriales; Flavobacteriaceae	NODE_163_length_29149	10634	0	3	0	0	0	3	4	10644
Flavobacterium phage Fpv10	Viruses; unclassified bacterial viruses	Flavobacterium psychrophilum	Bacteria; Bacteroidetes; Flavobacteriia; Flavobacteriales; Flavobacteriaceae; Flavobacterium	NODE_163_length_29149	10634	0	3	0	0	0	3	4	10644
Rhodoferax phage P26218	Viruses; Caudovirales; Podoviridae; unclassified Podoviridae	Rhodoferax sp. IMCC26218	Bacteria; Proteobacteria; Betaproteobacteria; Burkholderiales; Comamonadaceae; Rhodoferax	NODE_2654_length_5903	0	0	0	0	0	10102	257	241	10600
Nonlabens phage P12024S	Viruses; Caudovirales; Siphoviridae; Inhavirus; Nonlabens virus P12024L	Nonlabens	Bacteria; Bacteroidetes; Flavobacteriia; Flavobacteriales; Flavobacteriaceae	NODE_205_length_25548	18	41	29	16	8	40	3261	7129	10542
Thalassomonas phage BA3	Viruses; Caudovirales; Podoviridae; unclassified Podoviridae	Thalassomonas	Bacteria; Proteobacteria; Gammaproteobacteria; Alteromonadales; Colwelliaceae	NODE_1951_length_6866	0	0	0	0	0	7831	1293	1347	10471
Thalassomonas phage BA3	Viruses; Caudovirales; Podoviridae; unclassified Podoviridae	Thalassotalea loyana	Bacteria; Proteobacteria; Gammaproteobacteria; Alteromonadales; Colwelliaceae; Thalassotalea	NODE_1951_length_6866	0	0	0	0	0	7831	1293	1347	10471
Arthrobacter phage Joann	Viruses; Caudovirales; Siphoviridae; Korravirus; Arthrobacter virus Joann	Arthrobacter sp. ATCC 21022	Bacteria; Actinobacteria; Actinobacteria; Micrococcales; Micrococcaceae; Arthrobacter	NODE_2229_length_6438	0	0	0	0	0	8766	1040	612	10418
Pseudomonas phage PhiCHU	Viruses; Caudovirales; Podoviridae; Bruynoghevirus; Pseudomonas virus CHU	Pseudomonas aeruginosa	Bacteria; Proteobacteria; Gammaproteobacteria; Pseudomonadales; Pseudomonadaceae; Pseudomonas; Pseudomonas aeruginosa group	NODE_613_length_12922	0	0	0	0	0	9745	272	353	10370
Pelagibacter phage HTVC008M	Viruses; Caudovirales; Myoviridae; unclassified Myoviridae	Candidatus Pelagibacter ubique HTCC1062	Bacteria; Proteobacteria; Alphaproteobacteria; Pelagibacterales; Pelagibacteraceae; Candidatus Pelagibacter	NODE_3198_length_5331	0	1586	2649	1300	4594	72	11	11	10223
Shigella phage SfIV	Viruses; Caudovirales; Myoviridae; unclassified Myoviridae	Shigella flexneri	Bacteria; Proteobacteria; Gammaproteobacteria; Enterobacterales; Enterobacteriaceae; Shigella	NODE_2668_length_5892	0	0	0	0	0	10015	114	69	10198
Myxococcus phage Mx8	Viruses; Caudovirales; Podoviridae; Myxoctovirus; Myxococcus virus Mx8	Myxococcus xanthus	Bacteria; Proteobacteria; delta/epsilon subdivisions; Deltaproteobacteria; Myxococcales; Cystobacterineae; Myxococcaceae; Myxococcus	NODE_2586_length_5972	0	0	0	0	0	6019	1967	2174	10160
unknown	unknown	unknown	unknown	NODE_1390_length_8245	0	0	0	0	0	1963	2823	5371	10157
Xylella phage Xfas53	Viruses; Caudovirales; Podoviridae; unclassified Podoviridae	Xylella fastidiosa	Bacteria; Proteobacteria; Gammaproteobacteria; Xanthomonadales; Xanthomonadaceae; Xylella	NODE_3064_length_5469	0	0	0	0	0	9826	123	47	9996
Brucella phage Tb	Viruses; Caudovirales; Podoviridae; Perisivirus; Brucella virus Tb	Brucella abortus 544	Bacteria; Proteobacteria; Alphaproteobacteria; Rhizobiales; Brucellaceae; Brucella	NODE_959_length_9964	11	2875	3105	2098	1645	144	29	24	9931
unknown	unknown	unknown	unknown	NODE_629_length_12759	4	478	260	902	330	79	2809	4841	9703
unknown	unknown	unknown	unknown	NODE_555_length_13722	0	0	0	0	0	9506	45	99	9650
Synechococcus phage S-CAM7	Viruses; Caudovirales; Myoviridae; unclassified Myoviridae	Synechococcus sp.	Bacteria; Cyanobacteria; Synechococcales; Synechococcaceae; Synechococcus	NODE_123_length_32023	4	611	212	640	335	120	2710	4902	9534
Vibrio phage douglas 12A4	Viruses; dsDNA viruses, no RNA stage; unclassified dsDNA phages	Aliivibrio fischeri	Bacteria; Proteobacteria; Gammaproteobacteria; Vibrionales; Vibrionaceae; Aliivibrio	NODE_3015_length_5514	0	0	0	0	0	5116	2111	2004	9231
Vibrio phage douglas 12A4	Viruses; dsDNA viruses, no RNA stage; unclassified dsDNA phages	Vibrio	Bacteria; Proteobacteria; Gammaproteobacteria; Vibrionales; Vibrionaceae	NODE_3015_length_5514	0	0	0	0	0	5116	2111	2004	9231
Pseudomonas virus H66	Viruses; Caudovirales; Podoviridae; Hollowayvirus	Pseudomonas aeruginosa PAO1	Bacteria; Proteobacteria; Gammaproteobacteria; Pseudomonadales; Pseudomonadaceae; Pseudomonas; Pseudomonas aeruginosa group	NODE_292_length_20542	9123	0	0	0	0	0	0	0	9123
Podovirus Lau218	Viruses; Caudovirales; Podoviridae; Autographivirinae; unclassified Autographivirinae	root		NODE_3536_length_5049	0	2933	1332	1579	3269	0	0	3	9116
unknown	unknown	unknown	unknown	NODE_460_length_15239	0	180	8692	11	201	0	0	0	9084
Cyanophage S-TIM5	Viruses; Caudovirales; Myoviridae; unclassified Myoviridae	Synechococcus sp.	Bacteria; Cyanobacteria; Synechococcales; Synechococcaceae; Synechococcus	NODE_18_length_53850	8978	0	40	0	30	0	0	0	9048
Cyanophage S-TIM5	Viruses; Caudovirales; Myoviridae; unclassified Myoviridae	Synechococcus sp. WH 8102	Bacteria; Cyanobacteria; Synechococcales; Synechococcaceae; Synechococcus	NODE_18_length_53850	8978	0	40	0	30	0	0	0	9048
Zamilon virus	Viruses; Lavidaviridae; Sputnikvirus; Mimivirus-dependent virus Zamilon	Moumouvirus Monve	Viruses; Mimiviridae	NODE_3567_length_5024	0	0	0	0	0	2096	3762	3103	8961
Zamilon virus	Viruses; Lavidaviridae; Sputnikvirus; Mimivirus-dependent virus Zamilon	Megavirus mont1	Viruses; Mimiviridae	NODE_3567_length_5024	0	0	0	0	0	2096	3762	3103	8961
Zamilon virus	Viruses; Lavidaviridae; Sputnikvirus; Mimivirus-dependent virus Zamilon	Acanthamoeba polyphaga moumouvirus	Viruses; Mimiviridae; Mimivirus	NODE_3567_length_5024	0	0	0	0	0	2096	3762	3103	8961
Zamilon virus	Viruses; Lavidaviridae; Sputnikvirus; Mimivirus-dependent virus Zamilon	Terra1 virus	Viruses; Mimiviridae	NODE_3567_length_5024	0	0	0	0	0	2096	3762	3103	8961
Zamilon virus	Viruses; Lavidaviridae; Sputnikvirus; Mimivirus-dependent virus Zamilon	Courdo11 virus	Viruses; Mimiviridae	NODE_3567_length_5024	0	0	0	0	0	2096	3762	3103	8961
unknown	unknown	unknown	unknown	NODE_612_length_12945	0	0	0	0	0	3888	1864	3121	8873
Pseudomonas phage PAJU2	Viruses; Caudovirales; Siphoviridae; unclassified Siphoviridae	Pseudomonas aeruginosa	Bacteria; Proteobacteria; Gammaproteobacteria; Pseudomonadales; Pseudomonadaceae; Pseudomonas; Pseudomonas aeruginosa group	NODE_20_length_51677	8869	0	0	0	0	0	0	0	8869
Streptomyces phage Zemlya	Viruses; Caudovirales; Siphoviridae; Arquatrovirinae; Likavirus; Streptomyces virus Zemlya	Streptomyces lividans	Bacteria; Actinobacteria; Actinobacteria; Streptomycetales; Streptomycetaceae; Streptomyces	NODE_3105_length_5429	0	0	0	0	0	7149	959	708	8816
Idiomarinaceae phage 1N2-2	Viruses; Caudovirales; Siphoviridae; unclassified Siphoviridae	Idiomarinaceae bacterium N2-2	Bacteria; Proteobacteria; Gammaproteobacteria; Alteromonadales; Idiomarinaceae	NODE_1897_length_6966	86	0	0	105	0	7594	519	468	8772
Xylella phage Xfas53	Viruses; Caudovirales; Podoviridae; unclassified Podoviridae	Xylella fastidiosa	Bacteria; Proteobacteria; Gammaproteobacteria; Xanthomonadales; Xanthomonadaceae; Xylella	NODE_778_length_11219	0	0	0	0	0	7995	305	383	8683
Agrobacterium phage Atu_ph07	Viruses; Caudovirales; Myoviridae; Polybotosvirus; Agrobacterium virus Atuph07	Agrobacterium tumefaciens	Bacteria; Proteobacteria; Alphaproteobacteria; Rhizobiales; Rhizobiaceae; Agrobacterium; Agrobacterium tumefaciens complex	NODE_3031_length_5501	0	1483	3079	1210	2810	6	0	28	8616
Synechococcus phage ACG-2014f	Viruses; Caudovirales; Myoviridae; Tevenvirinae; unclassified Tevenvirinae	Synechococcus sp. WH 7803	Bacteria; Cyanobacteria; Synechococcales; Synechococcaceae; Synechococcus	NODE_1933_length_6890	3	440	934	724	882	331	2047	3191	8552
Puniceispirillum phage HMO-2011	Viruses; Caudovirales; Podoviridae; unclassified Podoviridae	Candidatus Puniceispirillum marinum IMCC1322	Bacteria; Proteobacteria; Alphaproteobacteria; Candidatus Puniceispirillum	NODE_2349_length_6275	0	3	0	0	0	8302	53	39	8397
unknown	unknown	unknown	unknown	NODE_620_length_12815	0	0	0	0	0	3330	2160	2877	8367
Myxococcus phage Mx8	Viruses; Caudovirales; Podoviridae; Myxoctovirus; Myxococcus virus Mx8	Myxococcus xanthus	Bacteria; Proteobacteria; delta/epsilon subdivisions; Deltaproteobacteria; Myxococcales; Cystobacterineae; Myxococcaceae; Myxococcus	NODE_574_length_13437	2	0	0	0	0	7429	421	371	8223
Pseudomonas phage PaMx11	Viruses; Caudovirales; Siphoviridae; Abidjanvirus; Pseudomonas virus PaMx11	Pseudomonas aeruginosa	Bacteria; Proteobacteria; Gammaproteobacteria; Pseudomonadales; Pseudomonadaceae; Pseudomonas; Pseudomonas aeruginosa group	NODE_2488_length_6096	14	1784	2816	1119	2058	272	45	60	8168
Gordonia phage GTE6	Viruses; Caudovirales; Siphoviridae; unclassified Siphoviridae	Gordonia terrae	Bacteria; Actinobacteria; Actinobacteria; Corynebacteriales; Gordoniaceae; Gordonia	NODE_1848_length_7087	0	5	9	5	17	3147	2064	2870	8117
Sinorhizobium phage phiM9	Viruses; Caudovirales; Myoviridae; unclassified Myoviridae	Sinorhizobium meliloti	Bacteria; Proteobacteria; Alphaproteobacteria; Rhizobiales; Rhizobiaceae; Sinorhizobium	NODE_357_length_18038	0	1548	2564	1628	2346	1	0	0	8087
Nonlabens phage P12024S	Viruses; Caudovirales; Siphoviridae; Inhavirus; Nonlabens virus P12024L	Nonlabens	Bacteria; Bacteroidetes; Flavobacteriia; Flavobacteriales; Flavobacteriaceae	NODE_202_length_25755	0	4273	1636	583	1552	0	0	0	8044
unknown	unknown	unknown	unknown	NODE_279_length_20965	0	3	6	0	0	498	3182	4286	7975
Synechococcus phage S-CBS3	Viruses; Caudovirales; Siphoviridae; unclassified Siphoviridae	Synechococcus sp. CB0202	Bacteria; Cyanobacteria; Synechococcales; Synechococcaceae; Synechococcus	NODE_1804_length_7177	35	0	0	0	0	7735	128	70	7968
Nonlabens phage P12024S	Viruses; Caudovirales; Siphoviridae; Inhavirus; Nonlabens virus P12024L	Nonlabens	Bacteria; Bacteroidetes; Flavobacteriia; Flavobacteriales; Flavobacteriaceae	NODE_518_length_14235	0	2743	3102	917	1176	0	0	0	7938
Enterobacteria phage P4	Viruses; Caudovirales; unclassified Caudovirales	Escherichia virus P2	Viruses; Caudovirales; Myoviridae; Peduovirinae; Peduovirus	NODE_374_length_17482	7890	0	0	0	0	0	0	0	7890
Pseudomonas phage PAE1	Viruses; Caudovirales; Siphoviridae; Yuavirus; Pseudomonas virus PAE1	Pseudomonas aeruginosa	Bacteria; Proteobacteria; Gammaproteobacteria; Pseudomonadales; Pseudomonadaceae; Pseudomonas; Pseudomonas aeruginosa group	NODE_8_length_63308	7879	0	2	8	0	0	0	0	7889
Rhodoferax phage P26218	Viruses; Caudovirales; Podoviridae; unclassified Podoviridae	Rhodoferax sp. IMCC26218	Bacteria; Proteobacteria; Betaproteobacteria; Burkholderiales; Comamonadaceae; Rhodoferax	NODE_291_length_20546	0	1	2	0	0	7216	315	324	7858
unknown	unknown	unknown	unknown	NODE_3242_length_5296	0	0	6	0	0	3587	1971	2229	7793
Escherichia phage CAjan	Viruses; Caudovirales; Siphoviridae; Seuratvirus; Escherichia virus Cajan	Escherichia coli K-12	Bacteria; Proteobacteria; Gammaproteobacteria; Enterobacterales; Enterobacteriaceae; Escherichia	NODE_266_length_21239	7666	0	0	0	33	0	0	0	7699
unknown	unknown	unknown	unknown	NODE_62_length_39374	7512	0	0	0	0	0	0	0	7512
unknown	unknown	unknown	unknown	NODE_378_length_17422	0	0	0	0	0	3586	1814	2037	7437
unknown	unknown	unknown	unknown	NODE_362_length_17917	0	0	0	0	0	1718	2821	2867	7406
Cellulophaga phage phi38:1	Viruses; Caudovirales; Podoviridae; unclassified Podoviridae	Cellulophaga baltica NN016038	Bacteria; Bacteroidetes; Flavobacteriia; Flavobacteriales; Flavobacteriaceae; Cellulophaga	NODE_412_length_16398	0	0	0	0	0	2626	1658	2926	7210
unknown	unknown	unknown	unknown	NODE_1569_length_7684	0	0	0	0	0	6432	353	379	7164
Synechococcus phage S-CBS4	Viruses; Caudovirales; Siphoviridae; unclassified Siphoviridae	Synechococcus sp. CB0101	Bacteria; Cyanobacteria; Synechococcales; Synechococcaceae; Synechococcus	NODE_1544_length_7774	0	2	10	0	0	6665	295	136	7108
Synechococcus phage S-CBP2	Viruses; Caudovirales; Podoviridae; Autographivirinae; unclassified Autographivirinae	Synechococcus sp. CB0208	Bacteria; Cyanobacteria; Synechococcales; Synechococcaceae; Synechococcus	NODE_2926_length_5597	0	0	0	0	0	6962	61	39	7062
Cyanophage KBS-S-2A	Viruses; dsDNA viruses, no RNA stage; unclassified dsDNA phages	Synechococcus sp. WH 7803	Bacteria; Cyanobacteria; Synechococcales; Synechococcaceae; Synechococcus	NODE_913_length_10238	9	0	0	0	0	6972	48	22	7051
Cyanophage KBS-S-2A	Viruses; dsDNA viruses, no RNA stage; unclassified dsDNA phages	Synechococcus sp.	Bacteria; Cyanobacteria; Synechococcales; Synechococcaceae; Synechococcus	NODE_913_length_10238	9	0	0	0	0	6972	48	22	7051
Streptococcus phage phiARI0746	Viruses; Caudovirales; Siphoviridae; unclassified Siphoviridae	Streptococcus pneumoniae	Bacteria; Firmicutes; Bacilli; Lactobacillales; Streptococcaceae; Streptococcus	NODE_2212_length_6454	0	0	0	0	0	2037	2072	2933	7042
Vibrio phage PVA1	Viruses; Caudovirales; Podoviridae; unclassified Podoviridae	Vibrio alginolyticus	Bacteria; Proteobacteria; Gammaproteobacteria; Vibrionales; Vibrionaceae; Vibrio; Vibrio harveyi group	NODE_122_length_32104	7024	0	0	0	0	0	1	0	7025
Arthrobacter phage Decurro	Viruses; Caudovirales; Siphoviridae; Decurrovirus; Arthrobacter virus Decurro	Arthrobacter sp. ATCC 21022	Bacteria; Actinobacteria; Actinobacteria; Micrococcales; Micrococcaceae; Arthrobacter	NODE_754_length_11433	0	0	0	0	0	3333	1646	2017	6996
Emiliania huxleyi virus 86	Viruses; Phycodnaviridae; Coccolithovirus	Emiliania huxleyi	Eukaryota; Haptophyceae; Isochrysidales; Noelaerhabdaceae; Emiliania	NODE_182_length_27749	6976	0	0	0	0	0	0	0	6976
Synechococcus phage S-SSM7	Viruses; Caudovirales; Myoviridae; unclassified Myoviridae	Synechococcus sp.	Bacteria; Cyanobacteria; Synechococcales; Synechococcaceae; Synechococcus	NODE_1794_length_7190	0	1502	2467	1432	1532	4	8	27	6972
Synechococcus phage S-SSM7	Viruses; Caudovirales; Myoviridae; unclassified Myoviridae	Synechococcus sp. WH 8109	Bacteria; Cyanobacteria; Synechococcales; Synechococcaceae; Synechococcus	NODE_1794_length_7190	0	1502	2467	1432	1532	4	8	27	6972
Mycobacterium virus Benedict	Viruses; Caudovirales; Siphoviridae; Fromanvirus	Mycolicibacterium smegmatis MC2 155	Bacteria; Actinobacteria; Actinobacteria; Corynebacteriales; Mycobacteriaceae; Mycolicibacterium	NODE_2830_length_5694	0	0	0	0	0	6920	24	0	6944
unknown	unknown	unknown	unknown	NODE_13_length_59327	2	233	145	394	260	102	2219	3589	6944
Streptomyces virus phiBT1	Viruses; Caudovirales; Siphoviridae; Lomovskayavirus	Streptomyces lividans	Bacteria; Actinobacteria; Actinobacteria; Streptomycetales; Streptomycetaceae; Streptomyces	NODE_1251_length_8683	0	0	0	0	0	6938	0	0	6938
Arthrobacter phage Decurro	Viruses; Caudovirales; Siphoviridae; Decurrovirus; Arthrobacter virus Decurro	Arthrobacter sp. ATCC 21022	Bacteria; Actinobacteria; Actinobacteria; Micrococcales; Micrococcaceae; Arthrobacter	NODE_494_length_14609	0	0	0	0	0	3388	1575	1955	6918
Myxococcus phage Mx8	Viruses; Caudovirales; Podoviridae; Myxoctovirus; Myxococcus virus Mx8	Myxococcus xanthus	Bacteria; Proteobacteria; delta/epsilon subdivisions; Deltaproteobacteria; Myxococcales; Cystobacterineae; Myxococcaceae; Myxococcus	NODE_471_length_15048	0	0	0	0	0	6192	363	334	6889
unknown	unknown	unknown	unknown	NODE_14_length_57854	6166	65	240	55	80	187	43	38	6874
Haemophilus phage Aaphi23	Viruses; Caudovirales; Myoviridae; unclassified Myoviridae	Haemophilus	Bacteria; Proteobacteria; Gammaproteobacteria; Pasteurellales; Pasteurellaceae	NODE_220_length_24095	6817	0	0	0	0	0	0	0	6817
Haemophilus phage Aaphi23	Viruses; Caudovirales; Myoviridae; unclassified Myoviridae	Aggregatibacter actinomycetemcomitans	Bacteria; Proteobacteria; Gammaproteobacteria; Pasteurellales; Pasteurellaceae; Aggregatibacter	NODE_220_length_24095	6817	0	0	0	0	0	0	0	6817
Lactobacillus virus c5	Viruses; Caudovirales; Siphoviridae; Cequinquevirus	Lactobacillus delbrueckii subsp. bulgaricus	Bacteria; Firmicutes; Bacilli; Lactobacillales; Lactobacillaceae; Lactobacillus; Lactobacillus delbrueckii	NODE_532_length_14045	0	0	0	0	0	2884	1398	2520	6802
unknown	unknown	unknown	unknown	NODE_742_length_11525	9	1114	2202	1519	1384	344	95	123	6790
Burkholderia virus Bcep22	Viruses; Caudovirales; Podoviridae; Lessievirus	Burkholderia cenocepacia	Bacteria; Proteobacteria; Betaproteobacteria; Burkholderiales; Burkholderiaceae; Burkholderia; Burkholderia cepacia complex	NODE_86_length_36342	9	0	0	0	0	2751	2048	1977	6785
Burkholderia virus Bcep22	Viruses; Caudovirales; Podoviridae; Lessievirus	Burkholderia	Bacteria; Proteobacteria; Betaproteobacteria; Burkholderiales; Burkholderiaceae	NODE_86_length_36342	9	0	0	0	0	2751	2048	1977	6785
Roseobacter phage RDJL Phi 1	Viruses; Caudovirales; Siphoviridae; Xiamenvirus; Roseobacter virus RDJL1	Roseobacter denitrificans	Bacteria; Proteobacteria; Alphaproteobacteria; Rhodobacterales; Rhodobacteraceae; Roseobacter	NODE_11_length_61535	6776	0	0	0	0	0	0	0	6776
Roseobacter phage RDJL Phi 1	Viruses; Caudovirales; Siphoviridae; Xiamenvirus; Roseobacter virus RDJL1	Roseobacter denitrificans OCh 114	Bacteria; Proteobacteria; Alphaproteobacteria; Rhodobacterales; Rhodobacteraceae; Roseobacter	NODE_11_length_61535	6776	0	0	0	0	0	0	0	6776
Xylella phage Xfas53	Viruses; Caudovirales; Podoviridae; unclassified Podoviridae	Xylella fastidiosa	Bacteria; Proteobacteria; Gammaproteobacteria; Xanthomonadales; Xanthomonadaceae; Xylella	NODE_1426_length_8124	0	0	0	0	0	5976	336	455	6767
Streptomyces phage Mildred21	Viruses; Caudovirales; Siphoviridae; Samistivirus; Streptomyces virus Mildred21	Streptomyces viridochromogenes	Bacteria; Actinobacteria; Actinobacteria; Streptomycetales; Streptomycetaceae; Streptomyces	NODE_318_length_19495	0	133	283	191	51	95	2062	3929	6744
unknown	unknown	unknown	unknown	NODE_2366_length_6251	0	7	47	0	14	4258	1114	1281	6721
Prochlorococcus phage P-SSP3	Viruses; Caudovirales; Podoviridae; Autographivirinae; unclassified Autographivirinae	Prochlorococcus	Bacteria; Cyanobacteria; Synechococcales; Prochloraceae	NODE_2262_length_6382	0	61	89	354	26	4259	957	971	6717
Prochlorococcus phage P-SSP3	Viruses; Caudovirales; Podoviridae; Autographivirinae; unclassified Autographivirinae	Prochlorococcus marinus	Bacteria; Cyanobacteria; Synechococcales; Prochloraceae; Prochlorococcus	NODE_2262_length_6382	0	61	89	354	26	4259	957	971	6717
unknown	unknown	unknown	unknown	NODE_2662_length_5895	0	0	0	0	0	2225	2615	1762	6602
Arthrobacter phage Laroye	Viruses; Caudovirales; Siphoviridae; Laroyevirus; Arthrobacter virus Laroye	Arthrobacter sp. ATCC 21022	Bacteria; Actinobacteria; Actinobacteria; Micrococcales; Micrococcaceae; Arthrobacter	NODE_26_length_46351	6599	0	0	0	0	1	0	1	6601
Chlamydia phage 4	Viruses; Microviridae; Gokushovirinae; Chlamydiamicrovirus; unclassified Chlamydiamicrovirus	Chlamydia abortus	Bacteria; Chlamydiae; Chlamydiia; Chlamydiales; Chlamydiaceae; Chlamydia	NODE_1630_length_7548	6507	8	0	0	0	0	0	0	6515
Aeromonas phage vB_AsaM-56	Viruses; Caudovirales; Myoviridae; Popoffvirus; Aeromonas virus 56	Aeromonas salmonicida	Bacteria; Proteobacteria; Gammaproteobacteria; Aeromonadales; Aeromonadaceae; Aeromonas	NODE_81_length_36961	6502	0	0	0	0	0	0	0	6502
unknown	unknown	unknown	unknown	NODE_1565_length_7693	6	6	16	0	8	4485	914	1043	6478
Nonlabens phage P12024S	Viruses; Caudovirales; Siphoviridae; Inhavirus; Nonlabens virus P12024L	Nonlabens	Bacteria; Bacteroidetes; Flavobacteriia; Flavobacteriales; Flavobacteriaceae	NODE_1865_length_7044	0	0	3	0	0	446	2540	3450	6439
Myxococcus phage Mx8	Viruses; Caudovirales; Podoviridae; Myxoctovirus; Myxococcus virus Mx8	Myxococcus xanthus	Bacteria; Proteobacteria; delta/epsilon subdivisions; Deltaproteobacteria; Myxococcales; Cystobacterineae; Myxococcaceae; Myxococcus	NODE_831_length_10786	0	0	0	0	0	4883	628	800	6311
Prochlorococcus phage P-SSM2	Viruses; Caudovirales; Myoviridae; Tevenvirinae; unclassified Tevenvirinae	Prochlorococcus	Bacteria; Cyanobacteria; Synechococcales; Prochloraceae	NODE_1844_length_7099	3	1776	1608	1333	1468	20	0	2	6210
Prochlorococcus phage P-SSM2	Viruses; Caudovirales; Myoviridae; Tevenvirinae; unclassified Tevenvirinae	Prochlorococcus marinus str. NATL1A	Bacteria; Cyanobacteria; Synechococcales; Prochloraceae; Prochlorococcus	NODE_1844_length_7099	3	1776	1608	1333	1468	20	0	2	6210
Myxococcus phage Mx8	Viruses; Caudovirales; Podoviridae; Myxoctovirus; Myxococcus virus Mx8	Myxococcus xanthus	Bacteria; Proteobacteria; delta/epsilon subdivisions; Deltaproteobacteria; Myxococcales; Cystobacterineae; Myxococcaceae; Myxococcus	NODE_770_length_11306	0	0	0	0	0	5691	264	247	6202
unknown	unknown	unknown	unknown	NODE_199_length_26182	0	0	0	0	0	2733	1870	1560	6163
Synechococcus phage S-CBS4	Viruses; Caudovirales; Siphoviridae; unclassified Siphoviridae	Synechococcus sp. CB0101	Bacteria; Cyanobacteria; Synechococcales; Synechococcaceae; Synechococcus	NODE_3132_length_5399	0	0	0	0	0	6037	76	48	6161
Mycobacterium virus Baka	Viruses; Caudovirales; Siphoviridae; Omegavirus	Mycolicibacterium smegmatis MC2 155	Bacteria; Actinobacteria; Actinobacteria; Corynebacteriales; Mycobacteriaceae; Mycolicibacterium	NODE_2708_length_5844	0	0	0	0	0	5976	89	75	6140
Cyanophage KBS-S-2A	Viruses; dsDNA viruses, no RNA stage; unclassified dsDNA phages	Synechococcus sp. WH 7803	Bacteria; Cyanobacteria; Synechococcales; Synechococcaceae; Synechococcus	NODE_177_length_28020	0	3	14	0	8	5978	33	24	6060
Cyanophage KBS-S-2A	Viruses; dsDNA viruses, no RNA stage; unclassified dsDNA phages	Synechococcus sp.	Bacteria; Cyanobacteria; Synechococcales; Synechococcaceae; Synechococcus	NODE_177_length_28020	0	3	14	0	8	5978	33	24	6060
Pseudomonas phage NP1	Viruses; Caudovirales; Siphoviridae; Nipunavirus; Pseudomonas virus NP1	Pseudomonas	Bacteria; Proteobacteria; Gammaproteobacteria; Pseudomonadales; Pseudomonadaceae	NODE_79_length_37065	0	35	71	50	23	115	2183	3578	6055
Prochlorococcus phage P-TIM68	Viruses; Caudovirales; Myoviridae; unclassified Myoviridae	Prochlorococcus sp.	Bacteria; Cyanobacteria; Synechococcales; Prochloraceae; Prochlorococcus	NODE_3074_length_5457	61	1039	3775	423	735	0	0	0	6033
Prochlorococcus phage P-TIM68	Viruses; Caudovirales; Myoviridae; unclassified Myoviridae	Prochlorococcus	Bacteria; Cyanobacteria; Synechococcales; Prochloraceae	NODE_3074_length_5457	61	1039	3775	423	735	0	0	0	6033
Yellowstone Lake virophage 5	Viruses; unclassified virophages	root		NODE_1480_length_7980	0	0	0	0	0	5962	33	21	6016
Vibrio phage douglas 12A4	Viruses; dsDNA viruses, no RNA stage; unclassified dsDNA phages	Aliivibrio fischeri	Bacteria; Proteobacteria; Gammaproteobacteria; Vibrionales; Vibrionaceae; Aliivibrio	NODE_2845_length_5673	4	0	0	0	3	3112	1413	1483	6015
Vibrio phage douglas 12A4	Viruses; dsDNA viruses, no RNA stage; unclassified dsDNA phages	Vibrio	Bacteria; Proteobacteria; Gammaproteobacteria; Vibrionales; Vibrionaceae	NODE_2845_length_5673	4	0	0	0	3	3112	1413	1483	6015
unknown	unknown	unknown	unknown	NODE_1137_length_9090	0	24	36	19	33	5526	195	166	5999
Dinoroseobacter phage vB_DshS-R5C	Viruses; Caudovirales; Siphoviridae; Nanhaivirus; Dinoroseobacter virus D5C	Dinoroseobacter shibae	Bacteria; Proteobacteria; Alphaproteobacteria; Rhodobacterales; Rhodobacteraceae; Dinoroseobacter	NODE_136_length_31340	5896	0	1	0	0	2	0	0	5899
Arthrobacter phage Decurro	Viruses; Caudovirales; Siphoviridae; Decurrovirus; Arthrobacter virus Decurro	Arthrobacter sp. ATCC 21022	Bacteria; Actinobacteria; Actinobacteria; Micrococcales; Micrococcaceae; Arthrobacter	NODE_2843_length_5674	0	0	0	0	0	3303	1463	1123	5889
Sputnik virophage	Viruses; Lavidaviridae; Sputnikvirus; Mimivirus-dependent virus Sputnik	Mimiviridae	Viruses	NODE_1906_length_6951	0	0	0	0	0	1771	2208	1879	5858
Sputnik virophage	Viruses; Lavidaviridae; Sputnikvirus; Mimivirus-dependent virus Sputnik	Mamavirus AC-2012	Viruses; Mimiviridae	NODE_1906_length_6951	0	0	0	0	0	1771	2208	1879	5858
Sputnik virophage	Viruses; Lavidaviridae; Sputnikvirus; Mimivirus-dependent virus Sputnik	Acanthamoeba castellanii mamavirus	Viruses; Mimiviridae; Mimivirus	NODE_1906_length_6951	0	0	0	0	0	1771	2208	1879	5858
Sputnik virophage	Viruses; Lavidaviridae; Sputnikvirus; Mimivirus-dependent virus Sputnik	Acanthamoeba polyphaga mimivirus	Viruses; Mimiviridae; Mimivirus	NODE_1906_length_6951	0	0	0	0	0	1771	2208	1879	5858
Synechococcus phage S-CBS3	Viruses; Caudovirales; Siphoviridae; unclassified Siphoviridae	Synechococcus sp. CB0202	Bacteria; Cyanobacteria; Synechococcales; Synechococcaceae; Synechococcus	NODE_1407_length_8205	0	0	0	0	0	5650	54	60	5764
unknown	unknown	unknown	unknown	NODE_431_length_15883	0	0	0	0	0	4451	691	601	5743
Rhodococcus phage ReqiPine5	Viruses; Caudovirales; Siphoviridae; unclassified Siphoviridae	Rhodococcus hoagii	Bacteria; Actinobacteria; Actinobacteria; Corynebacteriales; Nocardiaceae; Rhodococcus	NODE_2967_length_5566	15	6	14	0	6	3014	1252	1431	5738
Nonlabens phage P12024S	Viruses; Caudovirales; Siphoviridae; Inhavirus; Nonlabens virus P12024L	Nonlabens	Bacteria; Bacteroidetes; Flavobacteriia; Flavobacteriales; Flavobacteriaceae	NODE_2294_length_6353	23	0	0	0	0	134	1740	3827	5724
Nonlabens phage P12024S	Viruses; Caudovirales; Siphoviridae; Inhavirus; Nonlabens virus P12024L	Nonlabens	Bacteria; Bacteroidetes; Flavobacteriia; Flavobacteriales; Flavobacteriaceae	NODE_430_length_15920	3	10	25	14	2	921	2047	2699	5721
Rhodothermus phage RM378	Viruses; Caudovirales; Myoviridae; unclassified Myoviridae	Rhodothermus marinus	Bacteria; Bacteroidetes; Bacteroidetes Order II. Incertae sedis; Rhodothermaceae; Rhodothermus	NODE_535_length_13997	0	405	829	493	783	131	1024	2033	5698
unknown	unknown	unknown	unknown	NODE_668_length_12201	0	0	0	0	0	3304	1390	975	5669
unknown	unknown	unknown	unknown	NODE_2453_length_6152	0	804	3632	244	924	5	0	0	5609
Idiomarinaceae phage 1N2-2	Viruses; Caudovirales; Siphoviridae; unclassified Siphoviridae	Idiomarinaceae bacterium N2-2	Bacteria; Proteobacteria; Gammaproteobacteria; Alteromonadales; Idiomarinaceae	NODE_219_length_24162	0	2	5516	0	2	0	0	0	5520
Nonlabens phage P12024S	Viruses; Caudovirales; Siphoviridae; Inhavirus; Nonlabens virus P12024L	Nonlabens	Bacteria; Bacteroidetes; Flavobacteriia; Flavobacteriales; Flavobacteriaceae	NODE_157_length_29616	63	0	4	0	1	269	894	4232	5463
Synechococcus phage S-PM2	Viruses; Caudovirales; Myoviridae; Tevenvirinae; unclassified Tevenvirinae	Synechococcus sp. WH 7803	Bacteria; Cyanobacteria; Synechococcales; Synechococcaceae; Synechococcus	NODE_2927_length_5597	0	930	1314	696	2475	0	0	0	5415
Synechococcus phage S-PM2	Viruses; Caudovirales; Myoviridae; Tevenvirinae; unclassified Tevenvirinae	Synechococcus	Bacteria; Cyanobacteria; Synechococcales; Synechococcaceae	NODE_2927_length_5597	0	930	1314	696	2475	0	0	0	5415
Dinoroseobacter phage vB_DshS-R5C	Viruses; Caudovirales; Siphoviridae; Nanhaivirus; Dinoroseobacter virus D5C	Dinoroseobacter shibae	Bacteria; Proteobacteria; Alphaproteobacteria; Rhodobacterales; Rhodobacteraceae; Dinoroseobacter	NODE_103_length_34004	5411	0	0	0	0	0	0	0	5411
Choristoneura fumiferana granulovirus	Viruses; Baculoviridae; Betabaculovirus	Choristoneura fumiferana	Eukaryota; Metazoa; Arthropoda; Hexapoda; Insecta; Pterygota; Neoptera; Holometabola; Amphiesmenoptera; Lepidoptera; Glossata; Neolepidoptera; Heteroneura; Tortricoidea; Tortricidae; Tortricinae; Archipini; Choristoneura	NODE_3457_length_5111	0	6	0	0	63	482	2163	2672	5386
unknown	unknown	unknown	unknown	NODE_2641_length_5916	0	0	19	0	0	3875	643	755	5292
unknown	unknown	unknown	unknown	NODE_1513_length_7890	0	1095	2580	819	696	20	7	12	5229
unknown	unknown	unknown	unknown	NODE_417_length_16325	0	0	0	0	0	1845	1609	1734	5188
Pseudomonas phage tf	Viruses; Caudovirales; Podoviridae; Krylovvirus; Pseudomonas virus tf	Pseudomonas putida	Bacteria; Proteobacteria; Gammaproteobacteria; Pseudomonadales; Pseudomonadaceae; Pseudomonas; Pseudomonas putida group	NODE_2575_length_5985	5070	0	0	0	0	0	0	0	5070
Mycobacterium phage Gaia	Viruses; Caudovirales; Siphoviridae; Gaiavirus; Mycobacterium virus Gaia	Mycolicibacterium smegmatis MC2 155	Bacteria; Actinobacteria; Actinobacteria; Corynebacteriales; Mycobacteriaceae; Mycolicibacterium	NODE_1009_length_9715	3	0	0	0	0	4091	399	529	5022
unknown	unknown	unknown	unknown	NODE_127_length_31653	5006	0	0	0	0	0	0	0	5006
unknown	unknown	unknown	unknown	NODE_4_length_66633	4803	0	166	0	0	0	0	0	4969
unknown	unknown	unknown	unknown	NODE_284_length_20731	4825	0	0	0	0	114	14	8	4961
Clavibacter phage CN1A	Viruses; Caudovirales; Siphoviridae; Cinunavirus; Clavibacter virus CN1A	Clavibacter michiganensis	Bacteria; Actinobacteria; Actinobacteria; Micrococcales; Microbacteriaceae; Clavibacter	NODE_413_length_16394	0	0	0	0	0	763	1705	2419	4887
Synechococcus phage ACG-2014d	Viruses; Caudovirales; Myoviridae; Tevenvirinae; unclassified Tevenvirinae	Synechococcus sp. WH 7803	Bacteria; Cyanobacteria; Synechococcales; Synechococcaceae; Synechococcus	NODE_2190_length_6477	0	0	0	0	0	4323	247	278	4848
Cyanophage MED4-117	Viruses; dsDNA viruses, no RNA stage; unclassified dsDNA phages	Prochlorococcus	Bacteria; Cyanobacteria; Synechococcales; Prochloraceae	NODE_2282_length_6368	0	0	0	0	5	4834	0	5	4844
unknown	unknown	unknown	unknown	NODE_775_length_11251	0	0	0	0	0	983	1289	2564	4836
Gokushovirinae Bog5712_52	Viruses; Microviridae; Gokushovirinae; unclassified Gokushovirinae	root		NODE_2908_length_5610	4795	13	0	0	0	0	0	0	4808
Pseudomonas phage PhiCHU	Viruses; Caudovirales; Podoviridae; Bruynoghevirus; Pseudomonas virus CHU	Pseudomonas aeruginosa	Bacteria; Proteobacteria; Gammaproteobacteria; Pseudomonadales; Pseudomonadaceae; Pseudomonas; Pseudomonas aeruginosa group	NODE_50_length_42241	4721	12	27	16	16	0	0	0	4792
unknown	unknown	unknown	unknown	NODE_486_length_14797	4773	0	0	0	0	0	0	2	4775
Pseudomonas phage tf	Viruses; Caudovirales; Podoviridae; Krylovvirus; Pseudomonas virus tf	Pseudomonas putida	Bacteria; Proteobacteria; Gammaproteobacteria; Pseudomonadales; Pseudomonadaceae; Pseudomonas; Pseudomonas putida group	NODE_115_length_33019	4771	0	0	3	0	0	0	0	4774
Myxococcus phage Mx8	Viruses; Caudovirales; Podoviridae; Myxoctovirus; Myxococcus virus Mx8	Myxococcus xanthus	Bacteria; Proteobacteria; delta/epsilon subdivisions; Deltaproteobacteria; Myxococcales; Cystobacterineae; Myxococcaceae; Myxococcus	NODE_3515_length_5058	0	0	0	0	0	4091	353	329	4773
Nonlabens phage P12024S	Viruses; Caudovirales; Siphoviridae; Inhavirus; Nonlabens virus P12024L	Nonlabens	Bacteria; Bacteroidetes; Flavobacteriia; Flavobacteriales; Flavobacteriaceae	NODE_960_length_9963	3826	170	234	51	24	49	130	243	4727
unknown	unknown	unknown	unknown	NODE_301_length_20389	7	6	10	1	0	2043	1183	1456	4706
unknown	unknown	unknown	unknown	NODE_3335_length_5201	0	0	0	0	0	2109	1130	1412	4651
unknown	unknown	unknown	unknown	NODE_650_length_12441	4293	48	12	86	190	4	2	3	4638
Gokushovirinae Fen672_31	Viruses; Microviridae; Gokushovirinae; unclassified Gokushovirinae	root		NODE_1528_length_7844	4605	0	2	0	2	0	0	0	4609
unknown	unknown	unknown	unknown	NODE_84_length_36858	4600	0	0	0	0	0	0	0	4600
unknown	unknown	unknown	unknown	NODE_48_length_42323	0	0	0	0	0	2481	1022	1084	4587
Verrucomicrobia phage P8625	Viruses; Caudovirales; Siphoviridae; unclassified Siphoviridae	Puniceicoccales	Bacteria; Verrucomicrobia; Opitutae	NODE_167_length_28960	4223	0	0	0	0	262	42	45	4572
Verrucomicrobia phage P8625	Viruses; Caudovirales; Siphoviridae; unclassified Siphoviridae	Verrucomicrobia	Bacteria	NODE_167_length_28960	4223	0	0	0	0	262	42	45	4572
Acidianus tailed spindle virus	Viruses; Bicaudaviridae; unclassified Bicaudaviridae	Acidianus	Archaea; Crenarchaeota; Thermoprotei; Sulfolobales; Sulfolobaceae	NODE_2232_length_6434	0	0	0	0	0	205	1786	2579	4570
Acidianus tailed spindle virus	Viruses; Bicaudaviridae; unclassified Bicaudaviridae	Acidianus sp.	Archaea; Crenarchaeota; Thermoprotei; Sulfolobales; Sulfolobaceae; Acidianus	NODE_2232_length_6434	0	0	0	0	0	205	1786	2579	4570
Cronobacter phage vB_CsaP_GAP52	Viruses; Caudovirales; Podoviridae; unclassified Podoviridae	Cronobacter sakazakii	Bacteria; Proteobacteria; Gammaproteobacteria; Enterobacterales; Enterobacteriaceae; Cronobacter	NODE_1789_length_7200	29	40	47	234	243	4	2415	1546	4558
unknown	unknown	unknown	unknown	NODE_2003_length_6751	4	45	82	93	26	3057	580	671	4558
Yellowstone Lake virophage 5	Viruses; unclassified virophages	root		NODE_225_length_23662	0	0	0	0	0	2689	978	827	4494
Pseudomonas virus H66	Viruses; Caudovirales; Podoviridae; Hollowayvirus	Pseudomonas aeruginosa PAO1	Bacteria; Proteobacteria; Gammaproteobacteria; Pseudomonadales; Pseudomonadaceae; Pseudomonas; Pseudomonas aeruginosa group	NODE_546_length_13793	0	0	0	0	0	2826	797	795	4418
Streptococcus phage SpSL1	Viruses; Caudovirales; Siphoviridae; unclassified Siphoviridae	Streptococcus pneumoniae	Bacteria; Firmicutes; Bacilli; Lactobacillales; Streptococcaceae; Streptococcus	NODE_120_length_32216	4356	3	10	2	16	1	3	6	4397
Bordetella virus BPP1	Viruses; Caudovirales; Podoviridae; Rauchvirus	Bordetella bronchiseptica	Bacteria; Proteobacteria; Betaproteobacteria; Burkholderiales; Alcaligenaceae; Bordetella	NODE_604_length_13018	0	0	0	0	0	4157	132	80	4369
Mycobacterium phage Bipper	Viruses; Caudovirales; Siphoviridae; unclassified Siphoviridae	Mycolicibacterium smegmatis MC2 155	Bacteria; Actinobacteria; Actinobacteria; Corynebacteriales; Mycobacteriaceae; Mycolicibacterium	NODE_539_length_13901	0	0	0	0	0	4069	92	91	4252
Mycobacterium phage Bipper	Viruses; Caudovirales; Siphoviridae; unclassified Siphoviridae	Mycolicibacterium smegmatis	Bacteria; Actinobacteria; Actinobacteria; Corynebacteriales; Mycobacteriaceae; Mycolicibacterium	NODE_539_length_13901	0	0	0	0	0	4069	92	91	4252
Staphylococcus phage phiRS7	Viruses; Caudovirales; Siphoviridae; Biseptimavirus; unclassified Biseptimavirus	Staphylococcus saprophyticus	Bacteria; Firmicutes; Bacilli; Bacillales; Staphylococcaceae; Staphylococcus	NODE_2130_length_6540	0	0	0	0	0	4223	13	13	4249
Streptomyces phage BillNye	Viruses; Caudovirales; Siphoviridae; unclassified Siphoviridae	Streptomyces	Bacteria; Actinobacteria; Actinobacteria; Streptomycetales; Streptomycetaceae	NODE_106_length_33895	0	41	122	54	44	63	1303	2587	4214
Streptomyces phage BillNye	Viruses; Caudovirales; Siphoviridae; unclassified Siphoviridae	Streptomyces viridochromogenes	Bacteria; Actinobacteria; Actinobacteria; Streptomycetales; Streptomycetaceae; Streptomyces	NODE_106_length_33895	0	41	122	54	44	63	1303	2587	4214
Megavirus chiliensis	Viruses; Mimiviridae; Mimivirus; unclassified Mimivirus	Acanthamoeba griffini	Eukaryota; Longamoebia; Acanthamoebidae; Acanthamoeba	NODE_873_length_10540	0	102	322	229	305	190	1058	1971	4177
Megavirus chiliensis	Viruses; Mimiviridae; Mimivirus; unclassified Mimivirus	Acanthamoeba polyphaga	Eukaryota; Longamoebia; Acanthamoebidae; Acanthamoeba	NODE_873_length_10540	0	102	322	229	305	190	1058	1971	4177
Megavirus chiliensis	Viruses; Mimiviridae; Mimivirus; unclassified Mimivirus	Acanthamoeba castellanii	Eukaryota; Longamoebia; Acanthamoebidae; Acanthamoeba	NODE_873_length_10540	0	102	322	229	305	190	1058	1971	4177
Campylobacter phage PC14	Viruses; Caudovirales; Myoviridae; Eucampyvirinae; Fletchervirus; unclassified Fletchervirus	Campylobacter jejuni	Bacteria; Proteobacteria; delta/epsilon subdivisions; Epsilonproteobacteria; Campylobacterales; Campylobacteraceae; Campylobacter	NODE_3135_length_5396	0	817	1919	571	867	0	0	0	4174
Marinomonas phage P12026	Viruses; Caudovirales; Siphoviridae; unclassified Siphoviridae	Marinomonas sp.	Bacteria; Proteobacteria; Gammaproteobacteria; Oceanospirillales; Oceanospirillaceae; Marinomonas	NODE_1329_length_8421	0	0	0	0	0	3552	342	256	4150
Marinomonas phage P12026	Viruses; Caudovirales; Siphoviridae; unclassified Siphoviridae	Marinomonas	Bacteria; Proteobacteria; Gammaproteobacteria; Oceanospirillales; Oceanospirillaceae	NODE_1329_length_8421	0	0	0	0	0	3552	342	256	4150
Rhizobium phage RHEph10	Viruses; Caudovirales; Siphoviridae; Nickievirus; unclassified Nickievirus	Rhizobium etli	Bacteria; Proteobacteria; Alphaproteobacteria; Rhizobiales; Rhizobiaceae; Rhizobium	NODE_2064_length_6650	0	11	19	0	7	4017	62	27	4143
Rhizobium phage RHEph10	Viruses; Caudovirales; Siphoviridae; Nickievirus; unclassified Nickievirus	Rhizobium	Bacteria; Proteobacteria; Alphaproteobacteria; Rhizobiales; Rhizobiaceae	NODE_2064_length_6650	0	11	19	0	7	4017	62	27	4143
Sputnik virophage	Viruses; Lavidaviridae; Sputnikvirus; Mimivirus-dependent virus Sputnik	Mimiviridae	Viruses	NODE_670_length_12192	0	0	0	0	0	1164	1752	1214	4130
Sputnik virophage	Viruses; Lavidaviridae; Sputnikvirus; Mimivirus-dependent virus Sputnik	Mamavirus AC-2012	Viruses; Mimiviridae	NODE_670_length_12192	0	0	0	0	0	1164	1752	1214	4130
Sputnik virophage	Viruses; Lavidaviridae; Sputnikvirus; Mimivirus-dependent virus Sputnik	Acanthamoeba castellanii mamavirus	Viruses; Mimiviridae; Mimivirus	NODE_670_length_12192	0	0	0	0	0	1164	1752	1214	4130
Sputnik virophage	Viruses; Lavidaviridae; Sputnikvirus; Mimivirus-dependent virus Sputnik	Acanthamoeba polyphaga mimivirus	Viruses; Mimiviridae; Mimivirus	NODE_670_length_12192	0	0	0	0	0	1164	1752	1214	4130
Flavobacterium phage Fpv10	Viruses; unclassified bacterial viruses	Flavobacterium	Bacteria; Bacteroidetes; Flavobacteriia; Flavobacteriales; Flavobacteriaceae	NODE_934_length_10089	37	0	2	0	0	171	1810	2087	4107
Flavobacterium phage Fpv10	Viruses; unclassified bacterial viruses	Flavobacterium psychrophilum	Bacteria; Bacteroidetes; Flavobacteriia; Flavobacteriales; Flavobacteriaceae; Flavobacterium	NODE_934_length_10089	37	0	2	0	0	171	1810	2087	4107
Puniceispirillum phage HMO-2011	Viruses; Caudovirales; Podoviridae; unclassified Podoviridae	Candidatus Puniceispirillum marinum IMCC1322	Bacteria; Proteobacteria; Alphaproteobacteria; Candidatus Puniceispirillum	NODE_3469_length_5099	5	9	7	0	15	2717	626	682	4061
Yellowstone Lake virophage 6	Viruses; unclassified virophages	root		NODE_1110_length_9209	0	0	0	0	0	941	1541	1547	4029
unknown	unknown	unknown	unknown	NODE_27_length_46333	3995	0	0	0	0	0	0	0	3995
Arthrobacter phage Decurro	Viruses; Caudovirales; Siphoviridae; Decurrovirus; Arthrobacter virus Decurro	Arthrobacter sp. ATCC 21022	Bacteria; Actinobacteria; Actinobacteria; Micrococcales; Micrococcaceae; Arthrobacter	NODE_1069_length_9446	0	0	0	0	0	2713	893	351	3957
unknown	unknown	unknown	unknown	NODE_448_length_15537	0	0	0	0	0	687	1145	2120	3952
Pseudomonas virus H66	Viruses; Caudovirales; Podoviridae; Hollowayvirus	Pseudomonas aeruginosa PAO1	Bacteria; Proteobacteria; Gammaproteobacteria; Pseudomonadales; Pseudomonadaceae; Pseudomonas; Pseudomonas aeruginosa group	NODE_464_length_15146	0	0	0	0	0	2610	621	716	3947
Pseudomonas phage TL	Viruses; Caudovirales; Podoviridae; Bruynoghevirus; Pseudomonas virus TL	Pseudomonas aeruginosa	Bacteria; Proteobacteria; Gammaproteobacteria; Pseudomonadales; Pseudomonadaceae; Pseudomonas; Pseudomonas aeruginosa group	NODE_1620_length_7564	6	0	0	0	0	3920	0	0	3926
Arthrobacter phage DrRobert	Viruses; Caudovirales; Siphoviridae; Korravirus; Arthrobacter virus DrRobert	Arthrobacter sp. ATCC 21022	Bacteria; Actinobacteria; Actinobacteria; Micrococcales; Micrococcaceae; Arthrobacter	NODE_2043_length_6676	0	0	0	0	0	3817	80	25	3922
Vibrio phage VpKK5	Viruses; Caudovirales; Siphoviridae; unclassified Siphoviridae	Vibrio parahaemolyticus	Bacteria; Proteobacteria; Gammaproteobacteria; Vibrionales; Vibrionaceae; Vibrio; Vibrio harveyi group	NODE_53_length_41490	3917	0	0	0	0	0	0	0	3917
Gokushovirinae Fen7875_21	Viruses; Microviridae; Gokushovirinae; unclassified Gokushovirinae	root		NODE_3353_length_5187	3909	0	0	0	0	0	0	0	3909
Synechococcus phage S-CAM9	Viruses; Caudovirales; Myoviridae; unclassified Myoviridae	Synechococcus sp.	Bacteria; Cyanobacteria; Synechococcales; Synechococcaceae; Synechococcus	NODE_77_length_37191	2	182	401	238	376	122	1028	1554	3903
Yellowstone Lake virophage 6	Viruses; unclassified virophages	root		NODE_491_length_14672	0	0	0	0	0	805	1711	1360	3876
Bordetella virus BPP1	Viruses; Caudovirales; Podoviridae; Rauchvirus	Bordetella bronchiseptica	Bacteria; Proteobacteria; Betaproteobacteria; Burkholderiales; Alcaligenaceae; Bordetella	NODE_51_length_41680	0	0	0	0	0	88	2366	1406	3860
Enterobacteria phage IME10	Viruses; Caudovirales; Podoviridae; Lederbergvirus; unclassified Lederbergvirus	Escherichia coli	Bacteria; Proteobacteria; Gammaproteobacteria; Enterobacterales; Enterobacteriaceae; Escherichia	NODE_69_length_38028	3809	0	0	0	0	0	0	0	3809
Yellowstone Lake virophage 6	Viruses; unclassified virophages	root		NODE_2717_length_5835	0	0	0	0	0	1359	1652	779	3790
Puniceispirillum phage HMO-2011	Viruses; Caudovirales; Podoviridae; unclassified Podoviridae	Candidatus Puniceispirillum marinum IMCC1322	Bacteria; Proteobacteria; Alphaproteobacteria; Candidatus Puniceispirillum	NODE_1022_length_9656	54	0	0	0	0	2386	747	577	3764
Xanthomonas phage Xp15	Viruses; Caudovirales; Siphoviridae; unclassified Siphoviridae	Xanthomonas campestris pv. pelargonii	Bacteria; Proteobacteria; Gammaproteobacteria; Xanthomonadales; Xanthomonadaceae; Xanthomonas	NODE_3433_length_5131	0	0	0	0	0	3248	258	240	3746
Clostridium phage phiCTP1	Viruses; Caudovirales; Siphoviridae; unclassified Siphoviridae	Clostridium tyrobutyricum	Bacteria; Firmicutes; Clostridia; Clostridiales; Clostridiaceae; Clostridium	NODE_273_length_21105	10	17	5	2	3	209	1316	2178	3740
Arthrobacter phage Galaxy	Viruses; Caudovirales; Siphoviridae; Galaxyvirus; Arthrobacter virus Galaxy	Arthrobacter sp. ATCC 21022	Bacteria; Actinobacteria; Actinobacteria; Micrococcales; Micrococcaceae; Arthrobacter	NODE_1796_length_7188	12	0	0	0	0	2547	691	439	3689
Enterobacteria phage ES18	Viruses; Caudovirales; Siphoviridae; unclassified Siphoviridae	Salmonella	Bacteria; Proteobacteria; Gammaproteobacteria; Enterobacterales; Enterobacteriaceae	NODE_83_length_36887	3688	0	0	0	0	0	0	0	3688
Enterobacteria phage ES18	Viruses; Caudovirales; Siphoviridae; unclassified Siphoviridae	Salmonella enterica subsp. enterica serovar Typhimurium	Bacteria; Proteobacteria; Gammaproteobacteria; Enterobacterales; Enterobacteriaceae; Salmonella; Salmonella enterica	NODE_83_length_36887	3688	0	0	0	0	0	0	0	3688
Enterobacteria phage SfV	Viruses; Caudovirales; Myoviridae; unclassified Myoviridae	Shigella flexneri	Bacteria; Proteobacteria; Gammaproteobacteria; Enterobacterales; Enterobacteriaceae; Shigella	NODE_2067_length_6644	3651	0	0	0	0	20	0	0	3671
Gokushovirinae Bog1183_53	Viruses; Microviridae; Gokushovirinae; unclassified Gokushovirinae	root		NODE_3372_length_5177	3550	20	0	0	76	0	0	0	3646
unknown	unknown	unknown	unknown	NODE_3396_length_5162	20	3	12	0	0	2749	404	448	3636
Nonlabens phage P12024S	Viruses; Caudovirales; Siphoviridae; Inhavirus; Nonlabens virus P12024L	Nonlabens	Bacteria; Bacteroidetes; Flavobacteriia; Flavobacteriales; Flavobacteriaceae	NODE_1890_length_6981	0	0	3	0	0	553	1220	1838	3614
unknown	unknown	unknown	unknown	NODE_12_length_60233	3554	9	19	17	10	1	1	3	3614
Cedratvirus A11	Viruses; dsDNA viruses, no RNA stage; unclassified dsDNA viruses; Pithoviridae			NODE_80_length_37045	0	0	0	0	0	939	994	1649	3582
Emiliania huxleyi virus 86	Viruses; Phycodnaviridae; Coccolithovirus	Emiliania huxleyi	Eukaryota; Haptophyceae; Isochrysidales; Noelaerhabdaceae; Emiliania	NODE_39_length_43990	3566	0	0	0	0	0	0	0	3566
unknown	unknown	unknown	unknown	NODE_170_length_28692	3551	0	0	0	0	0	0	0	3551
Bacillus phage Bp8p-C	Viruses; Caudovirales; Herelleviridae; Bastillevirinae; Agatevirus; Bacillus virus Bp8pC	Bacillus pumilus	Bacteria; Firmicutes; Bacilli; Bacillales; Bacillaceae; Bacillus	NODE_1272_length_8638	0	20	15	4	11	225	1302	1957	3534
Burkholderia virus phi1026b	Viruses; Caudovirales; Siphoviridae; Stanholtvirus	Burkholderia pseudomallei	Bacteria; Proteobacteria; Betaproteobacteria; Burkholderiales; Burkholderiaceae; Burkholderia; pseudomallei group	NODE_2760_length_5777	0	0	0	0	0	3340	118	66	3524
unknown	unknown	unknown	unknown	NODE_1496_length_7939	0	0	0	0	0	3443	50	24	3517
Nonlabens phage P12024S	Viruses; Caudovirales; Siphoviridae; Inhavirus; Nonlabens virus P12024L	Nonlabens	Bacteria; Bacteroidetes; Flavobacteriia; Flavobacteriales; Flavobacteriaceae	NODE_23_length_50076	32	1	1	1	0	101	987	2391	3514
Mycobacterium virus Courthouse	Viruses; Caudovirales; Siphoviridae; Omegavirus	Mycolicibacterium smegmatis MC2 155	Bacteria; Actinobacteria; Actinobacteria; Corynebacteriales; Mycobacteriaceae; Mycolicibacterium	NODE_1863_length_7049	0	0	0	0	0	3369	41	75	3485
Mycobacterium virus Courthouse	Viruses; Caudovirales; Siphoviridae; Omegavirus	Mycolicibacterium smegmatis	Bacteria; Actinobacteria; Actinobacteria; Corynebacteriales; Mycobacteriaceae; Mycolicibacterium	NODE_1863_length_7049	0	0	0	0	0	3369	41	75	3485
Haemophilus phage Aaphi23	Viruses; Caudovirales; Myoviridae; unclassified Myoviridae	Haemophilus	Bacteria; Proteobacteria; Gammaproteobacteria; Pasteurellales; Pasteurellaceae	NODE_169_length_28905	3482	0	0	0	0	0	0	0	3482
Haemophilus phage Aaphi23	Viruses; Caudovirales; Myoviridae; unclassified Myoviridae	Aggregatibacter actinomycetemcomitans	Bacteria; Proteobacteria; Gammaproteobacteria; Pasteurellales; Pasteurellaceae; Aggregatibacter	NODE_169_length_28905	3482	0	0	0	0	0	0	0	3482
unknown	unknown	unknown	unknown	NODE_61_length_40400	3064	0	0	410	0	1	0	0	3475
Idiomarinaceae phage 1N2-2	Viruses; Caudovirales; Siphoviridae; unclassified Siphoviridae	Idiomarinaceae bacterium N2-2	Bacteria; Proteobacteria; Gammaproteobacteria; Alteromonadales; Idiomarinaceae	NODE_105_length_33950	10	0	0	0	0	3008	219	221	3458
Alteromonas phage vB_AmaP_AD45-P1	Viruses; Caudovirales; Podoviridae; unclassified Podoviridae; Alteromonas phage vB_AmaP_AD45-P	Alteromonas macleodii str. 'Balearic Sea AD45'	Bacteria; Proteobacteria; Gammaproteobacteria; Alteromonadales; Alteromonadaceae; Alteromonas	NODE_600_length_13043	3434	0	0	0	0	0	0	0	3434
Yellowstone Lake virophage 5	Viruses; unclassified virophages	root		NODE_174_length_28338	0	0	0	0	0	2907	359	163	3429
Cyanophage NATL1A-7	Viruses; Caudovirales; Podoviridae; Autographivirinae; unclassified Autographivirinae	Prochlorococcus marinus str. NATL1A	Bacteria; Cyanobacteria; Synechococcales; Prochloraceae; Prochlorococcus	NODE_790_length_11130	0	0	0	0	0	3359	26	41	3426
Cyanophage NATL1A-7	Viruses; Caudovirales; Podoviridae; Autographivirinae; unclassified Autographivirinae	Prochlorococcus	Bacteria; Cyanobacteria; Synechococcales; Prochloraceae	NODE_790_length_11130	0	0	0	0	0	3359	26	41	3426
Burkholderia virus DC1	Viruses; Caudovirales; Podoviridae; Lessievirus	Burkholderia cepacia	Bacteria; Proteobacteria; Betaproteobacteria; Burkholderiales; Burkholderiaceae; Burkholderia; Burkholderia cepacia complex	NODE_66_length_38436	3420	0	0	0	0	0	0	0	3420
Pseudomonas phage PAE1	Viruses; Caudovirales; Siphoviridae; Yuavirus; Pseudomonas virus PAE1	Pseudomonas aeruginosa	Bacteria; Proteobacteria; Gammaproteobacteria; Pseudomonadales; Pseudomonadaceae; Pseudomonas; Pseudomonas aeruginosa group	NODE_35_length_45249	3418	0	0	0	0	0	0	0	3418
Xanthomonas phage Xp15	Viruses; Caudovirales; Siphoviridae; unclassified Siphoviridae	Xanthomonas campestris pv. pelargonii	Bacteria; Proteobacteria; Gammaproteobacteria; Xanthomonadales; Xanthomonadaceae; Xanthomonas	NODE_2935_length_5593	0	0	0	0	0	2646	427	324	3397
Xanthomonas phage Xp15	Viruses; Caudovirales; Siphoviridae; unclassified Siphoviridae	Xanthomonas campestris pv. pelargonii	Bacteria; Proteobacteria; Gammaproteobacteria; Xanthomonadales; Xanthomonadaceae; Xanthomonas	NODE_615_length_12905	0	0	0	0	0	2514	424	438	3376
unknown	unknown	unknown	unknown	NODE_47_length_42340	3373	0	0	0	0	0	0	0	3373
Streptomyces virus TG1	Viruses; Caudovirales; Siphoviridae; Lomovskayavirus	Streptomyces cattleya	Bacteria; Actinobacteria; Actinobacteria; Streptomycetales; Streptomycetaceae; Streptomyces	NODE_581_length_13331	0	0	0	0	0	2638	299	432	3369
Streptomyces virus TG1	Viruses; Caudovirales; Siphoviridae; Lomovskayavirus	Streptomyces avermitilis	Bacteria; Actinobacteria; Actinobacteria; Streptomycetales; Streptomycetaceae; Streptomyces	NODE_581_length_13331	0	0	0	0	0	2638	299	432	3369
Gokushovirinae Bog1183_53	Viruses; Microviridae; Gokushovirinae; unclassified Gokushovirinae	root		NODE_3406_length_5151	3300	6	0	0	0	0	0	0	3306
unknown	unknown	unknown	unknown	NODE_1323_length_8460	49	0	2	4	0	2523	373	331	3282
Methanobacterium phage psiM2	Viruses; Caudovirales; Siphoviridae; unclassified Siphoviridae	Methanobacterium	Archaea; Euryarchaeota; Methanobacteria; Methanobacteriales; Methanobacteriaceae	NODE_336_length_18972	0	0	0	0	0	2757	269	224	3250
Methanobacterium phage psiM2	Viruses; Caudovirales; Siphoviridae; unclassified Siphoviridae	Methanothermobacter thermautotrophicus	Archaea; Euryarchaeota; Methanobacteria; Methanobacteriales; Methanobacteriaceae; Methanothermobacter	NODE_336_length_18972	0	0	0	0	0	2757	269	224	3250
unknown	unknown	unknown	unknown	NODE_1967_length_6837	0	0	0	0	0	3171	38	40	3249
Synechococcus phage S-SKS1	Viruses; Caudovirales; Siphoviridae; unclassified Siphoviridae	Synechococcus sp. WH 7803	Bacteria; Cyanobacteria; Synechococcales; Synechococcaceae; Synechococcus	NODE_1346_length_8380	0	136	306	275	103	81	802	1545	3248
Synechococcus phage S-SKS1	Viruses; Caudovirales; Siphoviridae; unclassified Siphoviridae	Synechococcus sp.	Bacteria; Cyanobacteria; Synechococcales; Synechococcaceae; Synechococcus	NODE_1346_length_8380	0	136	306	275	103	81	802	1545	3248
Yellowstone Lake virophage 6	Viruses; unclassified virophages	root		NODE_183_length_27596	0	0	0	0	0	966	1257	1025	3248
Cellulophaga phage phi19:3	Viruses; Caudovirales; Podoviridae; unassigned Podoviridae	Cellulophaga baltica	Bacteria; Bacteroidetes; Flavobacteriia; Flavobacteriales; Flavobacteriaceae; Cellulophaga	NODE_2219_length_6448	80	298	654	71	2124	0	0	0	3227
Cellulophaga phage phi19:3	Viruses; Caudovirales; Podoviridae; unassigned Podoviridae	Cellulophaga	Bacteria; Bacteroidetes; Flavobacteriia; Flavobacteriales; Flavobacteriaceae	NODE_2219_length_6448	80	298	654	71	2124	0	0	0	3227
Acinetobacter phage vB_AbaM_Acibel004	Viruses; Caudovirales; Myoviridae; unclassified Myoviridae	Acinetobacter baumannii	Bacteria; Proteobacteria; Gammaproteobacteria; Pseudomonadales; Moraxellaceae; Acinetobacter; Acinetobacter calcoaceticus/baumannii complex	NODE_2680_length_5880	8	622	1873	547	117	34	0	0	3201
Xanthomonas phage Xp15	Viruses; Caudovirales; Siphoviridae; unclassified Siphoviridae	Xanthomonas campestris pv. pelargonii	Bacteria; Proteobacteria; Gammaproteobacteria; Xanthomonadales; Xanthomonadaceae; Xanthomonas	NODE_1542_length_7780	0	0	0	0	0	2387	461	348	3196
Zamilon virus	Viruses; Lavidaviridae; Sputnikvirus; Mimivirus-dependent virus Zamilon	Moumouvirus Monve	Viruses; Mimiviridae	NODE_1984_length_6790	0	0	0	0	0	664	1570	952	3186
Zamilon virus	Viruses; Lavidaviridae; Sputnikvirus; Mimivirus-dependent virus Zamilon	Megavirus mont1	Viruses; Mimiviridae	NODE_1984_length_6790	0	0	0	0	0	664	1570	952	3186
Zamilon virus	Viruses; Lavidaviridae; Sputnikvirus; Mimivirus-dependent virus Zamilon	Acanthamoeba polyphaga moumouvirus	Viruses; Mimiviridae; Mimivirus	NODE_1984_length_6790	0	0	0	0	0	664	1570	952	3186
Zamilon virus	Viruses; Lavidaviridae; Sputnikvirus; Mimivirus-dependent virus Zamilon	Terra1 virus	Viruses; Mimiviridae	NODE_1984_length_6790	0	0	0	0	0	664	1570	952	3186
Zamilon virus	Viruses; Lavidaviridae; Sputnikvirus; Mimivirus-dependent virus Zamilon	Courdo11 virus	Viruses; Mimiviridae	NODE_1984_length_6790	0	0	0	0	0	664	1570	952	3186
Flavobacterium phage FCL-2	Viruses; Caudovirales; Myoviridae; Ficleduovirus; Flavobacterium virus FCL2	Flavobacterium columnare	Bacteria; Bacteroidetes; Flavobacteriia; Flavobacteriales; Flavobacteriaceae; Flavobacterium	NODE_194_length_26578	3174	0	0	11	0	0	0	0	3185
unknown	unknown	unknown	unknown	NODE_22_length_50426	3164	0	0	0	0	0	0	0	3164
Arthrobacter phage Decurro	Viruses; Caudovirales; Siphoviridae; Decurrovirus; Arthrobacter virus Decurro	Arthrobacter sp. ATCC 21022	Bacteria; Actinobacteria; Actinobacteria; Micrococcales; Micrococcaceae; Arthrobacter	NODE_538_length_13916	0	0	0	0	0	265	992	1847	3104
Psychrobacter phage pOW20-A	Viruses; Caudovirales; Myoviridae; unclassified Myoviridae	Psychrobacter sp. OW20	Bacteria; Proteobacteria; Gammaproteobacteria; Pseudomonadales; Moraxellaceae; Psychrobacter	NODE_78_length_37122	3102	0	0	0	0	0	0	0	3102
Paramecium bursaria Chlorella virus 1	Viruses; Phycodnaviridae; Chlorovirus	Chlorella variabilis	Eukaryota; Viridiplantae; Chlorophyta; Trebouxiophyceae; Chlorellales; Chlorellaceae; Chlorella	NODE_1145_length_9040	0	0	4	0	0	44	943	2105	3096
Paramecium bursaria Chlorella virus 1	Viruses; Phycodnaviridae; Chlorovirus	Chlorella	Eukaryota; Viridiplantae; Chlorophyta; Trebouxiophyceae	NODE_1145_length_9040	0	0	4	0	0	44	943	2105	3096
Pseudomonas virus H66	Viruses; Caudovirales; Podoviridae; Hollowayvirus	Pseudomonas aeruginosa PAO1	Bacteria; Proteobacteria; Gammaproteobacteria; Pseudomonadales; Pseudomonadaceae; Pseudomonas; Pseudomonas aeruginosa group	NODE_111_length_33440	3076	0	0	0	0	0	0	0	3076
Salicola phage CGphi29	Viruses; dsDNA viruses, no RNA stage; unclassified dsDNA phages	Salicola	Bacteria; Proteobacteria; Gammaproteobacteria; Oceanospirillales; Halomonadaceae	NODE_121_length_32142	3060	0	0	0	0	9	1	1	3071
Salicola phage CGphi29	Viruses; dsDNA viruses, no RNA stage; unclassified dsDNA phages	Salicola sp.	Bacteria; Proteobacteria; Gammaproteobacteria; Oceanospirillales; Halomonadaceae; Salicola	NODE_121_length_32142	3060	0	0	0	0	9	1	1	3071
unknown	unknown	unknown	unknown	NODE_549_length_13787	0	0	0	0	0	2180	441	447	3068
Cyanophage SS120-1	Viruses; Caudovirales; Podoviridae; Autographivirinae; unclassified Autographivirinae	Prochlorococcus	Bacteria; Cyanobacteria; Synechococcales; Prochloraceae	NODE_188_length_26979	56	0	0	0	0	2534	235	238	3063
Cyanophage SS120-1	Viruses; Caudovirales; Podoviridae; Autographivirinae; unclassified Autographivirinae	Prochlorococcus marinus subsp. marinus str. CCMP1375	Bacteria; Cyanobacteria; Synechococcales; Prochloraceae; Prochlorococcus; Prochlorococcus marinus	NODE_188_length_26979	56	0	0	0	0	2534	235	238	3063
Gokushovirinae Bog5712_52	Viruses; Microviridae; Gokushovirinae; unclassified Gokushovirinae	root		NODE_3247_length_5288	3055	6	0	0	0	0	0	0	3061
Gordonia phage Nymphadora	Viruses; Caudovirales; Siphoviridae; Nymbaxtervirinae; Nymphadoravirus; Gordonia virus Nymphadora	Gordonia terrae	Bacteria; Actinobacteria; Actinobacteria; Corynebacteriales; Gordoniaceae; Gordonia	NODE_822_length_10873	0	0	0	0	0	1008	1138	900	3046
Burkholderia phage KS9	Viruses; Caudovirales; Siphoviridae; Stanholtvirus; unclassified Stanholtvirus	Burkholderia	Bacteria; Proteobacteria; Betaproteobacteria; Burkholderiales; Burkholderiaceae	NODE_1012_length_9703	3034	0	0	0	0	0	0	0	3034
Burkholderia phage KS9	Viruses; Caudovirales; Siphoviridae; Stanholtvirus; unclassified Stanholtvirus	Burkholderia pyrrocinia	Bacteria; Proteobacteria; Betaproteobacteria; Burkholderiales; Burkholderiaceae; Burkholderia; Burkholderia cepacia complex	NODE_1012_length_9703	3034	0	0	0	0	0	0	0	3034
unknown	unknown	unknown	unknown	NODE_37_length_44685	3033	0	0	0	0	0	0	0	3033
Cyanophage PSS2	Viruses; Caudovirales; Siphoviridae; unclassified Siphoviridae	Prochlorococcus marinus str. MIT 9313	Bacteria; Cyanobacteria; Synechococcales; Prochloraceae; Prochlorococcus	NODE_346_length_18492	0	0	0	0	0	3028	2	2	3032
Pseudomonas phage YMC11/02/R656	Viruses; Caudovirales; Siphoviridae; unclassified Siphoviridae	Pseudomonas aeruginosa	Bacteria; Proteobacteria; Gammaproteobacteria; Pseudomonadales; Pseudomonadaceae; Pseudomonas; Pseudomonas aeruginosa group	NODE_805_length_10990	0	0	0	0	0	2365	359	298	3022
Yellowstone Lake virophage 5	Viruses; unclassified virophages	root		NODE_325_length_19338	0	0	12	0	0	1736	707	551	3006
Cyanophage MED4-117	Viruses; dsDNA viruses, no RNA stage; unclassified dsDNA phages	Prochlorococcus	Bacteria; Cyanobacteria; Synechococcales; Prochloraceae	NODE_3065_length_5468	0	0	0	0	0	2975	5	20	3000
unknown	unknown	unknown	unknown	NODE_2323_length_6307	0	0	0	0	0	1175	742	1077	2994
Flavobacterium phage Fpv10	Viruses; unclassified bacterial viruses	Flavobacterium	Bacteria; Bacteroidetes; Flavobacteriia; Flavobacteriales; Flavobacteriaceae	NODE_1211_length_8791	0	0	0	0	0	711	982	1291	2984
Flavobacterium phage Fpv10	Viruses; unclassified bacterial viruses	Flavobacterium psychrophilum	Bacteria; Bacteroidetes; Flavobacteriia; Flavobacteriales; Flavobacteriaceae; Flavobacterium	NODE_1211_length_8791	0	0	0	0	0	711	982	1291	2984
unknown	unknown	unknown	unknown	NODE_507_length_14457	0	0	0	0	0	2949	16	9	2974
unknown	unknown	unknown	unknown	NODE_28_length_46171	2970	0	0	1	0	0	0	0	2971
Xanthomonas phage Xp15	Viruses; Caudovirales; Siphoviridae; unclassified Siphoviridae	Xanthomonas campestris pv. pelargonii	Bacteria; Proteobacteria; Gammaproteobacteria; Xanthomonadales; Xanthomonadaceae; Xanthomonas	NODE_776_length_11232	0	0	0	0	0	2362	347	253	2962
Mycobacterium phage Gaia	Viruses; Caudovirales; Siphoviridae; Gaiavirus; Mycobacterium virus Gaia	Mycolicibacterium smegmatis MC2 155	Bacteria; Actinobacteria; Actinobacteria; Corynebacteriales; Mycobacteriaceae; Mycolicibacterium	NODE_1023_length_9648	0	0	0	0	0	761	726	1468	2955
Mycobacterium virus Marcell	Viruses; Caudovirales; Siphoviridae; Fromanvirus	Mycolicibacterium smegmatis MC2 155	Bacteria; Actinobacteria; Actinobacteria; Corynebacteriales; Mycobacteriaceae; Mycolicibacterium	NODE_457_length_15319	0	0	0	0	0	2193	480	257	2930
Mycobacterium virus Marcell	Viruses; Caudovirales; Siphoviridae; Fromanvirus	Mycolicibacterium smegmatis	Bacteria; Actinobacteria; Actinobacteria; Corynebacteriales; Mycobacteriaceae; Mycolicibacterium	NODE_457_length_15319	0	0	0	0	0	2193	480	257	2930
Nonlabens phage P12024L	Viruses; Caudovirales; Siphoviridae; Inhavirus; Nonlabens virus P12024L	Nonlabens	Bacteria; Bacteroidetes; Flavobacteriia; Flavobacteriales; Flavobacteriaceae	NODE_186_length_27247	18	0	0	0	0	1045	835	1019	2917
unknown	unknown	unknown	unknown	NODE_32_length_45480	2913	0	0	0	0	2	1	0	2916
Vibrio phage douglas 12A4	Viruses; dsDNA viruses, no RNA stage; unclassified dsDNA phages	Aliivibrio fischeri	Bacteria; Proteobacteria; Gammaproteobacteria; Vibrionales; Vibrionaceae; Aliivibrio	NODE_397_length_16902	0	0	0	0	0	2896	10	4	2910
Vibrio phage douglas 12A4	Viruses; dsDNA viruses, no RNA stage; unclassified dsDNA phages	Vibrio	Bacteria; Proteobacteria; Gammaproteobacteria; Vibrionales; Vibrionaceae	NODE_397_length_16902	0	0	0	0	0	2896	10	4	2910
unknown	unknown	unknown	unknown	NODE_30_length_45949	2900	0	0	0	0	0	0	0	2900
Myxococcus phage Mx8	Viruses; Caudovirales; Podoviridae; Myxoctovirus; Myxococcus virus Mx8	Myxococcus xanthus	Bacteria; Proteobacteria; delta/epsilon subdivisions; Deltaproteobacteria; Myxococcales; Cystobacterineae; Myxococcaceae; Myxococcus	NODE_272_length_21137	0	0	0	0	0	2676	107	102	2885
Mycobacterium virus Faith1	Viruses; Caudovirales; Siphoviridae; Bronvirus	Mycolicibacterium smegmatis	Bacteria; Actinobacteria; Actinobacteria; Corynebacteriales; Mycobacteriaceae; Mycolicibacterium	NODE_493_length_14610	0	0	0	0	0	1742	322	817	2881
Mycobacterium virus Faith1	Viruses; Caudovirales; Siphoviridae; Bronvirus	Mycolicibacterium smegmatis MC2 155	Bacteria; Actinobacteria; Actinobacteria; Corynebacteriales; Mycobacteriaceae; Mycolicibacterium	NODE_493_length_14610	0	0	0	0	0	1742	322	817	2881
Microviridae Bog5275_51	Viruses; Microviridae; unclassified Microviridae	root		NODE_1277_length_8616	2845	0	0	29	0	0	0	0	2874
Sinorhizobium phage phiM12	Viruses; Caudovirales; Myoviridae; Emdodecavirus; Sinorhizobium virus M12	Sinorhizobium meliloti	Bacteria; Proteobacteria; Alphaproteobacteria; Rhizobiales; Rhizobiaceae; Sinorhizobium	NODE_54_length_41391	2862	0	0	0	0	0	0	0	2862
unknown	unknown	unknown	unknown	NODE_3316_length_5223	0	471	719	1051	586	0	0	0	2827
unknown	unknown	unknown	unknown	NODE_93_length_35111	7	21	31	21	17	176	948	1587	2808
Nonlabens phage P12024S	Viruses; Caudovirales; Siphoviridae; Inhavirus; Nonlabens virus P12024L	Nonlabens	Bacteria; Bacteroidetes; Flavobacteriia; Flavobacteriales; Flavobacteriaceae	NODE_387_length_17173	3	0	0	0	0	113	1438	1247	2801
unknown	unknown	unknown	unknown	NODE_137_length_31030	2799	0	0	0	0	0	0	0	2799
unknown	unknown	unknown	unknown	NODE_38_length_44583	2794	0	0	0	0	0	0	0	2794
Roseobacter phage RDJL Phi 1	Viruses; Caudovirales; Siphoviridae; Xiamenvirus; Roseobacter virus RDJL1	Roseobacter denitrificans	Bacteria; Proteobacteria; Alphaproteobacteria; Rhodobacterales; Rhodobacteraceae; Roseobacter	NODE_2_length_69023	2775	0	0	0	1	0	0	0	2776
Roseobacter phage RDJL Phi 1	Viruses; Caudovirales; Siphoviridae; Xiamenvirus; Roseobacter virus RDJL1	Roseobacter denitrificans OCh 114	Bacteria; Proteobacteria; Alphaproteobacteria; Rhodobacterales; Rhodobacteraceae; Roseobacter	NODE_2_length_69023	2775	0	0	0	1	0	0	0	2776
Caulobacter virus phiCbK	Viruses; Caudovirales; Siphoviridae; Phicbkvirus	Caulobacter vibrioides	Bacteria; Proteobacteria; Alphaproteobacteria; Caulobacterales; Caulobacteraceae; Caulobacter	NODE_44_length_42878	2756	0	0	0	0	0	0	0	2756
Caulobacter virus phiCbK	Viruses; Caudovirales; Siphoviridae; Phicbkvirus	Caulobacter	Bacteria; Proteobacteria; Alphaproteobacteria; Caulobacterales; Caulobacteraceae	NODE_44_length_42878	2756	0	0	0	0	0	0	0	2756
Synechococcus phage S-CBS4	Viruses; Caudovirales; Siphoviridae; unclassified Siphoviridae	Synechococcus sp. CB0101	Bacteria; Cyanobacteria; Synechococcales; Synechococcaceae; Synechococcus	NODE_2111_length_6567	0	0	0	0	0	2716	13	13	2742
Yellowstone Lake virophage 6	Viruses; unclassified virophages	root		NODE_1597_length_7619	0	0	0	0	0	75	931	1711	2717
Bacillus phage Pascal	Viruses; Caudovirales; Podoviridae; Pagevirus; Bacillus virus Pascal	Bacillus megaterium	Bacteria; Firmicutes; Bacilli; Bacillales; Bacillaceae; Bacillus	NODE_91_length_35372	2692	0	0	0	0	0	0	0	2692
Xanthomonas phage Xp15	Viruses; Caudovirales; Siphoviridae; unclassified Siphoviridae	Xanthomonas campestris pv. pelargonii	Bacteria; Proteobacteria; Gammaproteobacteria; Xanthomonadales; Xanthomonadaceae; Xanthomonas	NODE_580_length_13358	0	0	2	0	0	1809	450	415	2676
Thalassomonas phage BA3	Viruses; Caudovirales; Podoviridae; unclassified Podoviridae	Thalassomonas	Bacteria; Proteobacteria; Gammaproteobacteria; Alteromonadales; Colwelliaceae	NODE_126_length_31675	2660	0	0	0	0	0	0	0	2660
Thalassomonas phage BA3	Viruses; Caudovirales; Podoviridae; unclassified Podoviridae	Thalassotalea loyana	Bacteria; Proteobacteria; Gammaproteobacteria; Alteromonadales; Colwelliaceae; Thalassotalea	NODE_126_length_31675	2660	0	0	0	0	0	0	0	2660
Yellowstone lake phycodnavirus 1	Viruses; Phycodnaviridae; Prasinovirus; unclassified Prasinovirus	root		NODE_2095_length_6599	0	207	137	127	104	123	686	1275	2659
Cronobacter phage vB_CsaP_GAP52	Viruses; Caudovirales; Podoviridae; unclassified Podoviridae	Cronobacter sakazakii	Bacteria; Proteobacteria; Gammaproteobacteria; Enterobacterales; Enterobacteriaceae; Cronobacter	NODE_2459_length_6142	0	0	0	0	0	134	1323	1198	2655
Flavobacterium phage Fpv10	Viruses; unclassified bacterial viruses	Flavobacterium	Bacteria; Bacteroidetes; Flavobacteriia; Flavobacteriales; Flavobacteriaceae	NODE_175_length_28214	2654	0	0	0	0	0	0	0	2654
Flavobacterium phage Fpv10	Viruses; unclassified bacterial viruses	Flavobacterium psychrophilum	Bacteria; Bacteroidetes; Flavobacteriia; Flavobacteriales; Flavobacteriaceae; Flavobacterium	NODE_175_length_28214	2654	0	0	0	0	0	0	0	2654
Pelagibacter phage HTVC011P	Viruses; Caudovirales; Podoviridae; Autographivirinae; unclassified Autographivirinae	Candidatus Pelagibacter ubique HTCC1062	Bacteria; Proteobacteria; Alphaproteobacteria; Pelagibacterales; Pelagibacteraceae; Candidatus Pelagibacter	NODE_1767_length_7260	12	476	1547	145	474	0	0	0	2654
unknown	unknown	unknown	unknown	NODE_10_length_62013	2615	0	0	0	0	0	0	0	2615
unknown	unknown	unknown	unknown	NODE_1960_length_6853	0	0	0	0	0	2147	245	218	2610
Pseudomonas phage PhiPA3	Viruses; Caudovirales; Myoviridae; Phikzvirus; unclassified Phikzvirus	Pseudomonas aeruginosa	Bacteria; Proteobacteria; Gammaproteobacteria; Pseudomonadales; Pseudomonadaceae; Pseudomonas; Pseudomonas aeruginosa group	NODE_2324_length_6306	0	32	47	32	33	2311	65	86	2606
Sinorhizobium phage PBC5	Viruses; Caudovirales; Podoviridae; unclassified Podoviridae	Sinorhizobium meliloti	Bacteria; Proteobacteria; Alphaproteobacteria; Rhizobiales; Rhizobiaceae; Sinorhizobium	NODE_19_length_53504	2602	0	0	0	0	0	0	0	2602
unknown	unknown	unknown	unknown	NODE_158_length_29557	2584	0	8	7	1	0	0	0	2600
unknown	unknown	unknown	unknown	NODE_3_length_68956	2596	0	0	0	0	0	0	0	2596
Croceibacter phage P2559Y	Viruses; Caudovirales; Siphoviridae; unclassified Siphoviridae	Croceibacter atlanticus HTCC2559	Bacteria; Bacteroidetes; Flavobacteriia; Flavobacteriales; Flavobacteriaceae; Croceibacter	NODE_125_length_31891	2592	0	0	0	0	0	0	0	2592
Burkholderia phage KS9	Viruses; Caudovirales; Siphoviridae; Stanholtvirus; unclassified Stanholtvirus	Burkholderia	Bacteria; Proteobacteria; Betaproteobacteria; Burkholderiales; Burkholderiaceae	NODE_90_length_35454	2579	0	2	0	0	2	0	0	2583
Burkholderia phage KS9	Viruses; Caudovirales; Siphoviridae; Stanholtvirus; unclassified Stanholtvirus	Burkholderia pyrrocinia	Bacteria; Proteobacteria; Betaproteobacteria; Burkholderiales; Burkholderiaceae; Burkholderia; Burkholderia cepacia complex	NODE_90_length_35454	2579	0	2	0	0	2	0	0	2583
Gordonia phage Wizard	Viruses; Caudovirales; Siphoviridae; Wizardvirus; Gordonia virus Wizard	Gordonia terrae	Bacteria; Actinobacteria; Actinobacteria; Corynebacteriales; Gordoniaceae; Gordonia	NODE_1256_length_8675	0	0	0	0	0	649	998	928	2575
Flavobacterium phage FCV-1	Viruses; Caudovirales; Myoviridae; Ficleduovirus; Flavobacterium virus FCV1	Flavobacterium columnare	Bacteria; Bacteroidetes; Flavobacteriia; Flavobacteriales; Flavobacteriaceae; Flavobacterium	NODE_323_length_19385	2567	0	0	0	0	1	0	5	2573
Pseudomonas phage PA11	Viruses; Caudovirales; Myoviridae; unclassified Myoviridae	Pseudomonas aeruginosa	Bacteria; Proteobacteria; Gammaproteobacteria; Pseudomonadales; Pseudomonadaceae; Pseudomonas; Pseudomonas aeruginosa group	NODE_1296_length_8552	1682	4	17	819	40	2	0	0	2564
unknown	unknown	unknown	unknown	NODE_1629_length_7549	0	0	0	0	0	1436	627	498	2561
Pseudomonas phage NV1	Viruses; Caudovirales; Podoviridae; Vicosavirus; Pseudomonas virus NV1	Pseudomonas tolaasii NCPPB 2192	Bacteria; Proteobacteria; Gammaproteobacteria; Pseudomonadales; Pseudomonadaceae; Pseudomonas; Pseudomonas fluorescens group	NODE_197_length_26333	2557	0	0	0	0	0	0	0	2557
Yellowstone Lake virophage 6	Viruses; unclassified virophages	root		NODE_342_length_18755	0	0	0	0	0	602	1165	783	2550
Enterobacteria phage HK140	Viruses; Caudovirales; Siphoviridae; Hendrixvirus; unclassified Hendrixvirus	Escherichia coli	Bacteria; Proteobacteria; Gammaproteobacteria; Enterobacterales; Enterobacteriaceae; Escherichia	NODE_1189_length_8879	2549	0	0	0	0	0	0	0	2549
unknown	unknown	unknown	unknown	NODE_585_length_13252	0	0	0	0	0	1314	526	709	2549
Enterobacteria phage mEp235	Viruses; Caudovirales; Siphoviridae; Hendrixvirus; unclassified Hendrixvirus	Escherichia coli	Bacteria; Proteobacteria; Gammaproteobacteria; Enterobacterales; Enterobacteriaceae; Escherichia	NODE_294_length_20528	2515	0	0	0	0	0	0	0	2515
Streptomyces virus phiC31	Viruses; Caudovirales; Siphoviridae; Lomovskayavirus	Streptomyces coelicolor	Bacteria; Actinobacteria; Actinobacteria; Streptomycetales; Streptomycetaceae; Streptomyces; Streptomyces albidoflavus group	NODE_2039_length_6683	0	0	0	0	0	2187	119	185	2491
Streptomyces virus phiC31	Viruses; Caudovirales; Siphoviridae; Lomovskayavirus	Streptomyces	Bacteria; Actinobacteria; Actinobacteria; Streptomycetales; Streptomycetaceae	NODE_2039_length_6683	0	0	0	0	0	2187	119	185	2491
Bordetella virus BPP1	Viruses; Caudovirales; Podoviridae; Rauchvirus	Bordetella bronchiseptica	Bacteria; Proteobacteria; Betaproteobacteria; Burkholderiales; Alcaligenaceae; Bordetella	NODE_880_length_10500	0	0	0	0	0	1787	377	325	2489
Citrobacter phage CVT22	Viruses; Caudovirales; Podoviridae; unclassified Podoviridae	Citrobacter sp. TM1552	Bacteria; Proteobacteria; Gammaproteobacteria; Enterobacterales; Enterobacteriaceae; Citrobacter	NODE_1260_length_8666	2471	0	0	0	0	0	0	0	2471
Gordonia phage Smoothie	Viruses; Caudovirales; Siphoviridae; Smoothievirus; Gordonia virus Smoothie	Gordonia terrae	Bacteria; Actinobacteria; Actinobacteria; Corynebacteriales; Gordoniaceae; Gordonia	NODE_1956_length_6858	0	0	0	0	0	808	622	1018	2448
Myxococcus phage Mx8	Viruses; Caudovirales; Podoviridae; Myxoctovirus; Myxococcus virus Mx8	Myxococcus xanthus	Bacteria; Proteobacteria; delta/epsilon subdivisions; Deltaproteobacteria; Myxococcales; Cystobacterineae; Myxococcaceae; Myxococcus	NODE_1745_length_7315	0	0	0	0	0	57	1424	960	2441
unknown	unknown	unknown	unknown	NODE_866_length_10583	0	0	0	0	0	2024	146	270	2440
Yellowstone Lake virophage 5	Viruses; unclassified virophages	root		NODE_164_length_29107	0	0	0	0	0	1363	605	455	2423
Yellowstone lake phycodnavirus 2	Viruses; Phycodnaviridae; Prasinovirus; unclassified Prasinovirus	root		NODE_184_length_27547	1	156	133	171	173	1638	54	82	2408
Synechococcus phage S-CBP1	Viruses; Caudovirales; Podoviridae; Autographivirinae; unclassified Autographivirinae	Synechococcus sp. CB0101	Bacteria; Cyanobacteria; Synechococcales; Synechococcaceae; Synechococcus	NODE_203_length_25670	1	0	0	0	0	2337	35	17	2390
unknown	unknown	unknown	unknown	NODE_143_length_30697	2383	1	0	0	0	0	0	0	2384
Cyanophage MED4-117	Viruses; dsDNA viruses, no RNA stage; unclassified dsDNA phages	Prochlorococcus	Bacteria; Cyanobacteria; Synechococcales; Prochloraceae	NODE_2268_length_6380	0	0	0	0	0	2293	45	34	2372
Gordonia phage Orchid	Viruses; Caudovirales; Siphoviridae; Orchidvirus; Gordonia virus Orchid	Gordonia terrae	Bacteria; Actinobacteria; Actinobacteria; Corynebacteriales; Gordoniaceae; Gordonia	NODE_2782_length_5750	0	730	1202	140	221	50	19	0	2362
Ralstonia phage RSK1	Viruses; Caudovirales; Podoviridae; unclassified Podoviridae	Ralstonia solanacearum	Bacteria; Proteobacteria; Betaproteobacteria; Burkholderiales; Burkholderiaceae; Ralstonia	NODE_110_length_33450	2360	0	1	0	0	0	0	0	2361
Myxococcus phage Mx8	Viruses; Caudovirales; Podoviridae; Myxoctovirus; Myxococcus virus Mx8	Myxococcus xanthus	Bacteria; Proteobacteria; delta/epsilon subdivisions; Deltaproteobacteria; Myxococcales; Cystobacterineae; Myxococcaceae; Myxococcus	NODE_490_length_14704	0	0	0	0	0	1632	248	480	2360
Yellowstone Lake virophage 5	Viruses; unclassified virophages	root		NODE_1106_length_9224	36	0	0	0	0	1654	435	179	2304
unknown	unknown	unknown	unknown	NODE_1895_length_6973	0	0	0	0	0	39	896	1367	2302
unknown	unknown	unknown	unknown	NODE_41_length_43832	1	0	0	0	0	2255	21	17	2294
Yellowstone Lake virophage 6	Viruses; unclassified virophages	root		NODE_260_length_21575	0	0	0	0	0	229	1052	1009	2290
Prochlorococcus phage P-TIM68	Viruses; Caudovirales; Myoviridae; unclassified Myoviridae	Prochlorococcus sp.	Bacteria; Cyanobacteria; Synechococcales; Prochloraceae; Prochlorococcus	NODE_2475_length_6117	0	66	216	119	67	1745	21	47	2281
Prochlorococcus phage P-TIM68	Viruses; Caudovirales; Myoviridae; unclassified Myoviridae	Prochlorococcus	Bacteria; Cyanobacteria; Synechococcales; Prochloraceae	NODE_2475_length_6117	0	66	216	119	67	1745	21	47	2281
Burkholderia virus BcepC6B	Viruses; Caudovirales; Podoviridae; Rauchvirus	Burkholderia cepacia	Bacteria; Proteobacteria; Betaproteobacteria; Burkholderiales; Burkholderiaceae; Burkholderia; Burkholderia cepacia complex	NODE_185_length_27319	2269	0	0	0	0	0	0	0	2269
Celeribacter phage P12053L	Viruses; Caudovirales; Podoviridae; unclassified Podoviridae	Celeribacter marinus	Bacteria; Proteobacteria; Alphaproteobacteria; Rhodobacterales; Rhodobacteraceae; Celeribacter	NODE_29_length_46015	2264	0	0	0	0	3	0	0	2267
Celeribacter phage P12053L	Viruses; Caudovirales; Podoviridae; unclassified Podoviridae	Celeribacter	Bacteria; Proteobacteria; Alphaproteobacteria; Rhodobacterales; Rhodobacteraceae	NODE_29_length_46015	2264	0	0	0	0	3	0	0	2267
unknown	unknown	unknown	unknown	NODE_109_length_33618	2240	0	1	0	0	1	0	5	2247
Xanthomonas phage Xp15	Viruses; Caudovirales; Siphoviridae; unclassified Siphoviridae	Xanthomonas campestris pv. pelargonii	Bacteria; Proteobacteria; Gammaproteobacteria; Xanthomonadales; Xanthomonadaceae; Xanthomonas	NODE_853_length_10642	0	0	0	0	0	1244	483	518	2245
unknown	unknown	unknown	unknown	NODE_513_length_14279	2232	0	0	0	0	0	0	0	2232
Streptomyces virus phiC31	Viruses; Caudovirales; Siphoviridae; Lomovskayavirus	Streptomyces coelicolor	Bacteria; Actinobacteria; Actinobacteria; Streptomycetales; Streptomycetaceae; Streptomyces; Streptomyces albidoflavus group	NODE_472_length_15046	2202	0	0	0	0	0	0	0	2202
Streptomyces virus phiC31	Viruses; Caudovirales; Siphoviridae; Lomovskayavirus	Streptomyces	Bacteria; Actinobacteria; Actinobacteria; Streptomycetales; Streptomycetaceae	NODE_472_length_15046	2202	0	0	0	0	0	0	0	2202
unknown	unknown	unknown	unknown	NODE_160_length_29400	0	0	0	0	0	2037	76	89	2202
Acidovorax phage ACP17	Viruses; Caudovirales; Myoviridae; Busanvirus; Acidovorax virus ACP17	Acidovorax citrulli	Bacteria; Proteobacteria; Betaproteobacteria; Burkholderiales; Comamonadaceae; Acidovorax	NODE_92_length_35296	0	0	1	0	0	524	600	1071	2196
Vibrio virus VpV262	Viruses; Caudovirales; Podoviridae	Vibrio parahaemolyticus	Bacteria; Proteobacteria; Gammaproteobacteria; Vibrionales; Vibrionaceae; Vibrio; Vibrio harveyi group	NODE_59_length_41115	2194	0	0	0	0	0	0	0	2194
Pseudomonas phage PaMx74	Viruses; Caudovirales; Siphoviridae; Pamexvirus; Pseudomonas virus PaMx74	Pseudomonas aeruginosa	Bacteria; Proteobacteria; Gammaproteobacteria; Pseudomonadales; Pseudomonadaceae; Pseudomonas; Pseudomonas aeruginosa group	NODE_1155_length_9010	2182	0	4	0	0	0	0	0	2186
unknown	unknown	unknown	unknown	NODE_1253_length_8682	0	59	89	165	110	1654	40	61	2178
Burkholderia virus phiE255	Viruses; Caudovirales; Myoviridae; Bcepmuvirus	Burkholderia thailandensis	Bacteria; Proteobacteria; Betaproteobacteria; Burkholderiales; Burkholderiaceae; Burkholderia; pseudomallei group	NODE_235_length_23278	4	2	4	0	2	694	586	884	2176
Streptomyces virus phiBT1	Viruses; Caudovirales; Siphoviridae; Lomovskayavirus	Streptomyces lividans	Bacteria; Actinobacteria; Actinobacteria; Streptomycetales; Streptomycetaceae; Streptomyces	NODE_172_length_28420	2017	12	21	66	28	0	1	1	2146
Gordonia phage Smoothie	Viruses; Caudovirales; Siphoviridae; Smoothievirus; Gordonia virus Smoothie	Gordonia terrae	Bacteria; Actinobacteria; Actinobacteria; Corynebacteriales; Gordoniaceae; Gordonia	NODE_1279_length_8608	0	0	0	0	0	2081	19	37	2137
Arthrobacter phage Decurro	Viruses; Caudovirales; Siphoviridae; Decurrovirus; Arthrobacter virus Decurro	Arthrobacter sp. ATCC 21022	Bacteria; Actinobacteria; Actinobacteria; Micrococcales; Micrococcaceae; Arthrobacter	NODE_2247_length_6401	0	0	0	0	0	1197	458	480	2135
unknown	unknown	unknown	unknown	NODE_112_length_33428	2115	0	0	0	0	0	0	0	2115
unknown	unknown	unknown	unknown	NODE_2390_length_6218	0	0	0	0	0	1141	540	418	2099
unknown	unknown	unknown	unknown	NODE_632_length_12736	2098	0	0	0	0	0	0	0	2098
Cyanophage KBS-S-2A	Viruses; dsDNA viruses, no RNA stage; unclassified dsDNA phages	Synechococcus sp. WH 7803	Bacteria; Cyanobacteria; Synechococcales; Synechococcaceae; Synechococcus	NODE_3329_length_5211	0	0	0	0	0	2064	11	6	2081
Cyanophage KBS-S-2A	Viruses; dsDNA viruses, no RNA stage; unclassified dsDNA phages	Synechococcus sp.	Bacteria; Cyanobacteria; Synechococcales; Synechococcaceae; Synechococcus	NODE_3329_length_5211	0	0	0	0	0	2064	11	6	2081
Enterococcus phage phiFL3A	Viruses; Caudovirales; Siphoviridae; Phifelvirus; Enterococcus virus FL3	Enterococcus faecalis	Bacteria; Firmicutes; Bacilli; Lactobacillales; Enterococcaceae; Enterococcus	NODE_249_length_22397	2081	0	0	0	0	0	0	0	2081
Mycobacterium phage Mulciber	Viruses; Caudovirales; Siphoviridae; Fromanvirus; unclassified Fromanvirus	Mycolicibacterium smegmatis	Bacteria; Actinobacteria; Actinobacteria; Corynebacteriales; Mycobacteriaceae; Mycolicibacterium	NODE_1891_length_6978	2081	0	0	0	0	0	0	0	2081
Mycobacterium phage Mulciber	Viruses; Caudovirales; Siphoviridae; Fromanvirus; unclassified Fromanvirus	Mycolicibacterium smegmatis MC2 155	Bacteria; Actinobacteria; Actinobacteria; Corynebacteriales; Mycobacteriaceae; Mycolicibacterium	NODE_1891_length_6978	2081	0	0	0	0	0	0	0	2081
Pseudomonas phage KPP25	Viruses; Caudovirales; Podoviridae; Kochitakasuvirus; Pseudomonas virus KPP25	Pseudomonas aeruginosa	Bacteria; Proteobacteria; Gammaproteobacteria; Pseudomonadales; Pseudomonadaceae; Pseudomonas; Pseudomonas aeruginosa group	NODE_152_length_30156	0	0	0	0	0	2052	12	14	2078
Pseudomonas phage vB_PaeP_Tr60_Ab31	Viruses; dsDNA viruses, no RNA stage; unclassified dsDNA phages	Pseudomonas aeruginosa	Bacteria; Proteobacteria; Gammaproteobacteria; Pseudomonadales; Pseudomonadaceae; Pseudomonas; Pseudomonas aeruginosa group	NODE_82_length_36904	2057	0	0	0	0	0	0	0	2057
unknown	unknown	unknown	unknown	NODE_7_length_63755	2052	0	0	0	0	0	0	0	2052
unknown	unknown	unknown	unknown	NODE_2180_length_6486	102	11	10	0	0	1663	124	136	2046
Pseudomonas phage phiPMW	Viruses; Caudovirales; Myoviridae; Plaisancevirus; Pseudomonas virus PMW	Pseudomonas putida	Bacteria; Proteobacteria; Gammaproteobacteria; Pseudomonadales; Pseudomonadaceae; Pseudomonas; Pseudomonas putida group	NODE_321_length_19405	0	0	0	0	0	297	398	1319	2014
unknown	unknown	unknown	unknown	NODE_168_length_28942	0	89	96	38	52	23	904	810	2012
Nonlabens phage P12024S	Viruses; Caudovirales; Siphoviridae; Inhavirus; Nonlabens virus P12024L	Nonlabens	Bacteria; Bacteroidetes; Flavobacteriia; Flavobacteriales; Flavobacteriaceae	NODE_3394_length_5163	0	0	0	0	0	1276	164	558	1998
unknown	unknown	unknown	unknown	NODE_1719_length_7374	1987	0	0	0	0	0	0	0	1987
Vibrio phage VvAW1	Viruses; Caudovirales; Podoviridae; unclassified Podoviridae	Vibrio vulnificus	Bacteria; Proteobacteria; Gammaproteobacteria; Vibrionales; Vibrionaceae; Vibrio	NODE_96_length_35060	1987	0	0	0	0	0	0	0	1987
Vibrio phage VpKK5	Viruses; Caudovirales; Siphoviridae; unclassified Siphoviridae	Vibrio parahaemolyticus	Bacteria; Proteobacteria; Gammaproteobacteria; Vibrionales; Vibrionaceae; Vibrio; Vibrio harveyi group	NODE_1921_length_6920	0	296	1041	347	274	0	0	0	1958
Burkholderia virus BcepC6B	Viruses; Caudovirales; Podoviridae; Rauchvirus	Burkholderia cepacia	Bacteria; Proteobacteria; Betaproteobacteria; Burkholderiales; Burkholderiaceae; Burkholderia; Burkholderia cepacia complex	NODE_691_length_12031	1952	0	0	0	0	0	0	0	1952
unknown	unknown	unknown	unknown	NODE_2292_length_6359	0	0	0	0	0	372	588	985	1945
Yellowstone Lake virophage 5	Viruses; unclassified virophages	root		NODE_176_length_28127	0	0	0	0	0	72	959	910	1941
unknown	unknown	unknown	unknown	NODE_1146_length_9038	1938	0	0	0	0	0	0	0	1938
Caulobacter phage CcrColossus	Viruses; Caudovirales; Siphoviridae; unclassified Siphoviridae	Caulobacter	Bacteria; Proteobacteria; Alphaproteobacteria; Caulobacterales; Caulobacteraceae	NODE_1909_length_6944	0	27	12	3	0	314	564	1015	1935
Caulobacter phage CcrColossus	Viruses; Caudovirales; Siphoviridae; unclassified Siphoviridae	Caulobacter vibrioides	Bacteria; Proteobacteria; Alphaproteobacteria; Caulobacterales; Caulobacteraceae; Caulobacter	NODE_1909_length_6944	0	27	12	3	0	314	564	1015	1935
Cellulophaga phage phi14:2	Viruses; unclassified bacterial viruses; crAss-like viruses	Cellulophaga baltica	Bacteria; Bacteroidetes; Flavobacteriia; Flavobacteriales; Flavobacteriaceae; Cellulophaga	NODE_3546_length_5041	1920	0	0	0	0	0	0	0	1920
Cellulophaga phage phi14:2	Viruses; unclassified bacterial viruses; crAss-like viruses	Cellulophaga	Bacteria; Bacteroidetes; Flavobacteriia; Flavobacteriales; Flavobacteriaceae	NODE_3546_length_5041	1920	0	0	0	0	0	0	0	1920
unknown	unknown	unknown	unknown	NODE_6_length_64143	1688	25	1	116	70	0	0	0	1900
Zamilon virus	Viruses; Lavidaviridae; Sputnikvirus; Mimivirus-dependent virus Zamilon	Moumouvirus Monve	Viruses; Mimiviridae	NODE_247_length_22437	0	0	0	0	0	985	509	403	1897
Zamilon virus	Viruses; Lavidaviridae; Sputnikvirus; Mimivirus-dependent virus Zamilon	Megavirus mont1	Viruses; Mimiviridae	NODE_247_length_22437	0	0	0	0	0	985	509	403	1897
Zamilon virus	Viruses; Lavidaviridae; Sputnikvirus; Mimivirus-dependent virus Zamilon	Acanthamoeba polyphaga moumouvirus	Viruses; Mimiviridae; Mimivirus	NODE_247_length_22437	0	0	0	0	0	985	509	403	1897
Zamilon virus	Viruses; Lavidaviridae; Sputnikvirus; Mimivirus-dependent virus Zamilon	Terra1 virus	Viruses; Mimiviridae	NODE_247_length_22437	0	0	0	0	0	985	509	403	1897
Zamilon virus	Viruses; Lavidaviridae; Sputnikvirus; Mimivirus-dependent virus Zamilon	Courdo11 virus	Viruses; Mimiviridae	NODE_247_length_22437	0	0	0	0	0	985	509	403	1897
unknown	unknown	unknown	unknown	NODE_1007_length_9725	1886	2	0	0	0	0	0	0	1888
unknown	unknown	unknown	unknown	NODE_129_length_31556	0	0	0	0	0	69	715	1096	1880
unknown	unknown	unknown	unknown	NODE_717_length_11733	1876	0	0	0	0	0	0	0	1876
Synechococcus phage S-SSM4	Viruses; Caudovirales; Myoviridae; unclassified Myoviridae	Synechococcus sp.	Bacteria; Cyanobacteria; Synechococcales; Synechococcaceae; Synechococcus	NODE_2325_length_6306	1168	140	260	53	56	5	78	114	1874
Synechococcus phage S-SSM4	Viruses; Caudovirales; Myoviridae; unclassified Myoviridae	Synechococcus sp. WH 8018	Bacteria; Cyanobacteria; Synechococcales; Synechococcaceae; Synechococcus	NODE_2325_length_6306	1168	140	260	53	56	5	78	114	1874
unknown	unknown	unknown	unknown	NODE_17_length_55735	1	0	0	0	0	1860	5	3	1869
Flavobacterium phage Fpv10	Viruses; unclassified bacterial viruses	Flavobacterium	Bacteria; Bacteroidetes; Flavobacteriia; Flavobacteriales; Flavobacteriaceae	NODE_76_length_37252	1847	0	0	0	0	0	0	0	1847
Flavobacterium phage Fpv10	Viruses; unclassified bacterial viruses	Flavobacterium psychrophilum	Bacteria; Bacteroidetes; Flavobacteriia; Flavobacteriales; Flavobacteriaceae; Flavobacterium	NODE_76_length_37252	1847	0	0	0	0	0	0	0	1847
unknown	unknown	unknown	unknown	NODE_25_length_47904	1843	0	0	0	0	0	0	0	1843
Salmonella phage vB_SemP_Emek	Viruses; Caudovirales; Podoviridae; Lederbergvirus; unclassified Lederbergvirus	Salmonella	Bacteria; Proteobacteria; Gammaproteobacteria; Enterobacterales; Enterobacteriaceae	NODE_151_length_30227	1842	0	0	0	0	0	0	0	1842
Halovirus HCTV-5	Viruses; dsDNA viruses, no RNA stage; unclassified archaeal dsDNA viruses; Haloviruses	Haloarcula californiae	Archaea; Euryarchaeota; Halobacteria; Halobacteriales; Haloarculaceae; Haloarcula	NODE_267_length_21236	1823	0	0	0	0	0	0	0	1823
Arthrobacter phage Laroye	Viruses; Caudovirales; Siphoviridae; Laroyevirus; Arthrobacter virus Laroye	Arthrobacter sp. ATCC 21022	Bacteria; Actinobacteria; Actinobacteria; Micrococcales; Micrococcaceae; Arthrobacter	NODE_33_length_45323	1820	0	0	0	0	0	0	0	1820
unknown	unknown	unknown	unknown	NODE_74_length_37433	1820	0	0	0	0	0	0	0	1820
Agrobacterium phage 7-7-1	Viruses; Caudovirales; Myoviridae; unclassified Myoviridae	Agrobacterium sp. H13-3	Bacteria; Proteobacteria; Alphaproteobacteria; Rhizobiales; Rhizobiaceae; Agrobacterium	NODE_46_length_42484	1798	0	0	0	0	0	0	0	1798
Pelagibacter phage HTVC010P	Viruses; Caudovirales; Podoviridae; unclassified Podoviridae	Candidatus Pelagibacter ubique HTCC1062	Bacteria; Proteobacteria; Alphaproteobacteria; Pelagibacterales; Pelagibacteraceae; Candidatus Pelagibacter	NODE_626_length_12782	1789	0	5	0	0	0	0	0	1794
Bacillus phage CampHawk	Viruses; Caudovirales; Herelleviridae; Spounavirinae; Okubovirus; Bacillus virus Camphawk	Bacillus subtilis	Bacteria; Firmicutes; Bacilli; Bacillales; Bacillaceae; Bacillus; Bacillus subtilis group	NODE_3358_length_5184	0	450	736	47	560	0	0	0	1793
Sulfitobacter phage pCB2047-C	Viruses; dsDNA viruses, no RNA stage; unclassified dsDNA phages	Sulfitobacter sp. CB2047	Bacteria; Proteobacteria; Alphaproteobacteria; Rhodobacterales; Rhodobacteraceae; Sulfitobacter	NODE_49_length_42274	1791	0	0	0	0	0	0	0	1791
Idiomarinaceae phage 1N2-2	Viruses; Caudovirales; Siphoviridae; unclassified Siphoviridae	Idiomarinaceae bacterium N2-2	Bacteria; Proteobacteria; Gammaproteobacteria; Alteromonadales; Idiomarinaceae	NODE_296_length_20467	0	0	0	0	0	159	612	1018	1789
unknown	unknown	unknown	unknown	NODE_107_length_33844	1767	0	0	0	0	0	0	0	1767
Dunaliella viridis virus SI2	Viruses; dsDNA viruses, no RNA stage; unclassified dsDNA viruses	Dunaliella viridis	Eukaryota; Viridiplantae; Chlorophyta; Chlorophyceae; Chlamydomonadales; Dunaliellaceae; Dunaliella	NODE_201_length_26043	0	0	0	0	0	1691	27	31	1749
Polaribacter phage P12002S	Viruses; Caudovirales; Siphoviridae; Incheonvrus; Polaribacter virus P12002S	Polaribacter	Bacteria; Bacteroidetes; Flavobacteriia; Flavobacteriales; Flavobacteriaceae	NODE_373_length_17489	1747	0	0	0	0	0	0	0	1747
Flavobacterium phage Fpv10	Viruses; unclassified bacterial viruses	Flavobacterium	Bacteria; Bacteroidetes; Flavobacteriia; Flavobacteriales; Flavobacteriaceae	NODE_1687_length_7433	62	459	804	62	349	0	0	10	1746
Flavobacterium phage Fpv10	Viruses; unclassified bacterial viruses	Flavobacterium psychrophilum	Bacteria; Bacteroidetes; Flavobacteriia; Flavobacteriales; Flavobacteriaceae; Flavobacterium	NODE_1687_length_7433	62	459	804	62	349	0	0	10	1746
Streptomyces phage Jay2Jay	Viruses; Caudovirales; Siphoviridae; Samistivirus; Streptomyces virus Jay2Jay	Streptomyces lividans	Bacteria; Actinobacteria; Actinobacteria; Streptomycetales; Streptomycetaceae; Streptomyces	NODE_421_length_16158	0	0	2	0	0	1699	22	11	1734
unknown	unknown	unknown	unknown	NODE_924_length_10152	1713	0	0	0	0	0	0	0	1713
Sulfitobacter phage NYA-2014a	Viruses; dsDNA viruses, no RNA stage; unclassified dsDNA phages	Sulfitobacter sp. CB2047	Bacteria; Proteobacteria; Alphaproteobacteria; Rhodobacterales; Rhodobacteraceae; Sulfitobacter	NODE_42_length_43640	1700	1	0	0	0	1	0	0	1702
Bacteroides phage B124-14	Viruses; Caudovirales; Siphoviridae; unclassified Siphoviridae	Bacteroides fragilis	Bacteria; Bacteroidetes; Bacteroidia; Bacteroidales; Bacteroidaceae; Bacteroides	NODE_147_length_30473	7	4	23	17	10	289	669	682	1701
Synechococcus phage S-WAM2	Viruses; Caudovirales; Myoviridae; unclassified Myoviridae	Synechococcus sp.	Bacteria; Cyanobacteria; Synechococcales; Synechococcaceae; Synechococcus	NODE_141_length_30752	1695	0	0	0	0	1	0	0	1696
Synechococcus virus P60	Viruses; Caudovirales; Podoviridae; Autographivirinae	Synechococcus sp. WH 7805	Bacteria; Cyanobacteria; Synechococcales; Synechococcaceae; Synechococcus	NODE_43_length_43361	1695	0	0	0	0	0	0	0	1695
Synechococcus virus P60	Viruses; Caudovirales; Podoviridae; Autographivirinae	Synechococcus sp.	Bacteria; Cyanobacteria; Synechococcales; Synechococcaceae; Synechococcus	NODE_43_length_43361	1695	0	0	0	0	0	0	0	1695
unknown	unknown	unknown	unknown	NODE_2428_length_6186	0	0	0	0	0	446	483	755	1684
Pseudomonas phage PAE1	Viruses; Caudovirales; Siphoviridae; Yuavirus; Pseudomonas virus PAE1	Pseudomonas aeruginosa	Bacteria; Proteobacteria; Gammaproteobacteria; Pseudomonadales; Pseudomonadaceae; Pseudomonas; Pseudomonas aeruginosa group	NODE_950_length_10007	1676	0	0	0	0	0	0	0	1676
unknown	unknown	unknown	unknown	NODE_88_length_35927	1645	0	0	0	0	11	0	1	1657
Pelagibacter phage HTVC010P	Viruses; Caudovirales; Podoviridae; unclassified Podoviridae	Candidatus Pelagibacter ubique HTCC1062	Bacteria; Proteobacteria; Alphaproteobacteria; Pelagibacterales; Pelagibacteraceae; Candidatus Pelagibacter	NODE_354_length_18125	1537	53	5	51	5	4	0	0	1655
unknown	unknown	unknown	unknown	NODE_2191_length_6477	0	0	0	0	0	642	438	575	1655
Synechococcus phage S-CBS2	Viruses; Caudovirales; Siphoviridae; unclassified Siphoviridae	Synechococcus sp. CB0204	Bacteria; Cyanobacteria; Synechococcales; Synechococcaceae; Synechococcus	NODE_148_length_30417	1652	0	0	0	0	0	0	0	1652
Idiomarinaceae phage 1N2-2	Viruses; Caudovirales; Siphoviridae; unclassified Siphoviridae	Idiomarinaceae bacterium N2-2	Bacteria; Proteobacteria; Gammaproteobacteria; Alteromonadales; Idiomarinaceae	NODE_902_length_10323	0	0	0	0	0	222	643	784	1649
Escherichia phage HK639	Viruses; Caudovirales; Siphoviridae; unclassified Siphoviridae	Escherichia coli	Bacteria; Proteobacteria; Gammaproteobacteria; Enterobacterales; Enterobacteriaceae; Escherichia	NODE_985_length_9849	0	0	0	0	0	1556	45	42	1643
unknown	unknown	unknown	unknown	NODE_435_length_15772	1642	0	0	0	0	0	0	0	1642
Edwardsiella phage MSW-3	Viruses; Caudovirales; Myoviridae; Yokohamavirus; Edwardsiella virus MSW3	Edwardsiella tarda	Bacteria; Proteobacteria; Gammaproteobacteria; Enterobacterales; Hafniaceae; Edwardsiella	NODE_1167_length_8964	0	26	45	17	0	232	507	807	1634
unknown	unknown	unknown	unknown	NODE_55_length_41321	1628	0	0	0	0	0	0	0	1628
Celeribacter phage P12053L	Viruses; Caudovirales; Podoviridae; unclassified Podoviridae	Celeribacter marinus	Bacteria; Proteobacteria; Alphaproteobacteria; Rhodobacterales; Rhodobacteraceae; Celeribacter	NODE_1752_length_7301	1625	0	0	0	0	0	0	0	1625
Celeribacter phage P12053L	Viruses; Caudovirales; Podoviridae; unclassified Podoviridae	Celeribacter	Bacteria; Proteobacteria; Alphaproteobacteria; Rhodobacterales; Rhodobacteraceae	NODE_1752_length_7301	1625	0	0	0	0	0	0	0	1625
Enterobacteria phage P88	Viruses; Caudovirales; Myoviridae; Peduovirinae; Peduovirus; unclassified Peduovirus	Escherichia coli	Bacteria; Proteobacteria; Gammaproteobacteria; Enterobacterales; Enterobacteriaceae; Escherichia	NODE_731_length_11633	0	1256	77	45	247	0	0	0	1625
Yellowstone Lake virophage 6	Viruses; unclassified virophages	root		NODE_2556_length_6003	0	0	0	0	0	488	532	584	1604
Pseudomonas phage KPP25	Viruses; Caudovirales; Podoviridae; Kochitakasuvirus; Pseudomonas virus KPP25	Pseudomonas aeruginosa	Bacteria; Proteobacteria; Gammaproteobacteria; Pseudomonadales; Pseudomonadaceae; Pseudomonas; Pseudomonas aeruginosa group	NODE_228_length_23545	1445	0	13	4	3	97	21	16	1599
unknown	unknown	unknown	unknown	NODE_130_length_31535	1587	0	0	0	0	0	0	0	1587
Synechococcus phage S-CAM7	Viruses; Caudovirales; Myoviridae; unclassified Myoviridae	Synechococcus sp.	Bacteria; Cyanobacteria; Synechococcales; Synechococcaceae; Synechococcus	NODE_542_length_13887	0	0	0	0	0	1226	202	153	1581
Paenibacillus phage Harrison	Viruses; Caudovirales; Siphoviridae; Harrisonvirus; Paenibacillus virus Harrison	Paenibacillus larvae	Bacteria; Firmicutes; Bacilli; Bacillales; Paenibacillaceae; Paenibacillus	NODE_658_length_12336	1577	0	0	0	0	0	0	0	1577
unknown	unknown	unknown	unknown	NODE_161_length_29323	1575	0	0	0	0	0	0	0	1575
Roseobacter phage RDJL Phi 2	Viruses; Caudovirales; Siphoviridae; Xiamenvirus; Roseobacter virus RDJL2	Roseobacter denitrificans OCh 114	Bacteria; Proteobacteria; Alphaproteobacteria; Rhodobacterales; Rhodobacteraceae; Roseobacter	NODE_442_length_15687	1564	0	2	0	0	0	0	0	1566
Roseobacter phage RDJL Phi 2	Viruses; Caudovirales; Siphoviridae; Xiamenvirus; Roseobacter virus RDJL2	Roseobacter denitrificans	Bacteria; Proteobacteria; Alphaproteobacteria; Rhodobacterales; Rhodobacteraceae; Roseobacter	NODE_442_length_15687	1564	0	2	0	0	0	0	0	1566
Pseudomonas phage vB_PaeP_Tr60_Ab31	Viruses; dsDNA viruses, no RNA stage; unclassified dsDNA phages	Pseudomonas aeruginosa	Bacteria; Proteobacteria; Gammaproteobacteria; Pseudomonadales; Pseudomonadaceae; Pseudomonas; Pseudomonas aeruginosa group	NODE_1994_length_6771	1548	0	0	0	0	0	0	0	1548
Staphylococcus phage StauST398-2	Viruses; Caudovirales; Siphoviridae; Triavirus; unclassified Triavirus	Staphylococcus aureus	Bacteria; Firmicutes; Bacilli; Bacillales; Staphylococcaceae; Staphylococcus	NODE_278_length_20986	1548	0	0	0	0	0	0	0	1548
unknown	unknown	unknown	unknown	NODE_988_length_9834	1542	0	0	0	0	0	0	0	1542
Sinorhizobium phage PBC5	Viruses; Caudovirales; Podoviridae; unclassified Podoviridae	Sinorhizobium meliloti	Bacteria; Proteobacteria; Alphaproteobacteria; Rhizobiales; Rhizobiaceae; Sinorhizobium	NODE_258_length_21685	1535	0	0	0	0	0	0	0	1535
Pseudomonas phage PA11	Viruses; Caudovirales; Myoviridae; unclassified Myoviridae	Pseudomonas aeruginosa	Bacteria; Proteobacteria; Gammaproteobacteria; Pseudomonadales; Pseudomonadaceae; Pseudomonas; Pseudomonas aeruginosa group	NODE_287_length_20644	1501	23	6	2	0	0	0	0	1532
Streptomyces virus phiBT1	Viruses; Caudovirales; Siphoviridae; Lomovskayavirus	Streptomyces lividans	Bacteria; Actinobacteria; Actinobacteria; Streptomycetales; Streptomycetaceae; Streptomyces	NODE_543_length_13868	1528	0	0	0	0	3	0	0	1531
Burkholderia virus BcepC6B	Viruses; Caudovirales; Podoviridae; Rauchvirus	Burkholderia cepacia	Bacteria; Proteobacteria; Betaproteobacteria; Burkholderiales; Burkholderiaceae; Burkholderia; Burkholderia cepacia complex	NODE_582_length_13323	1400	0	7	0	0	99	14	10	1530
Flavobacterium phage 11b	Viruses; Caudovirales; Siphoviridae; unclassified Siphoviridae	Flavobacterium sp.	Bacteria; Bacteroidetes; Flavobacteriia; Flavobacteriales; Flavobacteriaceae; Flavobacterium	NODE_622_length_12813	0	2	2	2	2	419	428	674	1529
Salmonella phage 7-11	Viruses; Caudovirales; Podoviridae; unclassified Podoviridae	Salmonella enterica subsp. enterica serovar Newport	Bacteria; Proteobacteria; Gammaproteobacteria; Enterobacterales; Enterobacteriaceae; Salmonella; Salmonella enterica	NODE_45_length_42551	1519	0	0	0	0	1	1	0	1521
unknown	unknown	unknown	unknown	NODE_439_length_15727	0	0	0	0	0	507	644	370	1521
unknown	unknown	unknown	unknown	NODE_2748_length_5802	0	0	0	0	0	1491	10	10	1511
unknown	unknown	unknown	unknown	NODE_1267_length_8650	0	0	0	0	0	399	429	679	1507
unknown	unknown	unknown	unknown	NODE_5_length_66103	1505	0	0	0	0	0	0	0	1505
unknown	unknown	unknown	unknown	NODE_787_length_11142	1502	0	0	0	0	0	0	0	1502
Sulfitobacter phage pCB2047-C	Viruses; dsDNA viruses, no RNA stage; unclassified dsDNA phages	Sulfitobacter sp. CB2047	Bacteria; Proteobacteria; Alphaproteobacteria; Rhodobacterales; Rhodobacteraceae; Sulfitobacter	NODE_872_length_10544	1497	0	0	0	0	2	0	0	1499
Yellowstone Lake virophage 6	Viruses; unclassified virophages	root		NODE_1161_length_8980	0	0	0	0	0	145	746	607	1498
Salmonella phage BP63	Viruses; Caudovirales; unclassified Caudovirales	Salmonella enterica	Bacteria; Proteobacteria; Gammaproteobacteria; Enterobacterales; Enterobacteriaceae; Salmonella	NODE_118_length_32304	1486	0	0	0	0	0	0	0	1486
Lactobacillus phage phiPYB5	Viruses; Caudovirales; Siphoviridae; unclassified Siphoviridae	Lactobacillus fermentum	Bacteria; Firmicutes; Bacilli; Lactobacillales; Lactobacillaceae; Lactobacillus	NODE_475_length_14954	1485	0	0	0	0	0	0	0	1485
Yellowstone Lake virophage 6	Viruses; unclassified virophages	root		NODE_2215_length_6452	0	0	0	0	0	338	596	550	1484
Gokushovirinae Bog1183_53	Viruses; Microviridae; Gokushovirinae; unclassified Gokushovirinae	root		NODE_2871_length_5643	1474	0	0	0	0	0	0	0	1474
Burkholderia virus DC1	Viruses; Caudovirales; Podoviridae; Lessievirus	Burkholderia cepacia	Bacteria; Proteobacteria; Betaproteobacteria; Burkholderiales; Burkholderiaceae; Burkholderia; Burkholderia cepacia complex	NODE_144_length_30676	1458	0	0	0	0	0	0	0	1458
Rhizobium phage vB_RglS_P106B	Viruses; Caudovirales; Siphoviridae; Rigallicvirus; Rhizobium virus P106B	Rhizobium gallicum	Bacteria; Proteobacteria; Alphaproteobacteria; Rhizobiales; Rhizobiaceae; Rhizobium	NODE_476_length_14917	1458	0	0	0	0	0	0	0	1458
Burkholderia virus BcepC6B	Viruses; Caudovirales; Podoviridae; Rauchvirus	Burkholderia cepacia	Bacteria; Proteobacteria; Betaproteobacteria; Burkholderiales; Burkholderiaceae; Burkholderia; Burkholderia cepacia complex	NODE_251_length_22149	1443	0	0	0	0	0	0	0	1443
Ralstonia phage RSK1	Viruses; Caudovirales; Podoviridae; unclassified Podoviridae	Ralstonia solanacearum	Bacteria; Proteobacteria; Betaproteobacteria; Burkholderiales; Burkholderiaceae; Ralstonia	NODE_1415_length_8175	1398	34	0	0	0	7	0	0	1439
Nonlabens phage P12024L	Viruses; Caudovirales; Siphoviridae; Inhavirus; Nonlabens virus P12024L	Nonlabens	Bacteria; Bacteroidetes; Flavobacteriia; Flavobacteriales; Flavobacteriaceae	NODE_155_length_29894	1	9	9	3	11	23	465	917	1438
Burkholderia virus BcepC6B	Viruses; Caudovirales; Podoviridae; Rauchvirus	Burkholderia cepacia	Bacteria; Proteobacteria; Betaproteobacteria; Burkholderiales; Burkholderiaceae; Burkholderia; Burkholderia cepacia complex	NODE_506_length_14458	1433	0	0	0	0	0	0	0	1433
Arthrobacter phage Bennie	Viruses; Caudovirales; Siphoviridae; Korravirus; Arthrobacter virus Bennie	Arthrobacter sp. ATCC 21022	Bacteria; Actinobacteria; Actinobacteria; Micrococcales; Micrococcaceae; Arthrobacter	NODE_443_length_15642	3	0	0	2	0	566	469	383	1423
Roseobacter phage RDJL Phi 1	Viruses; Caudovirales; Siphoviridae; Xiamenvirus; Roseobacter virus RDJL1	Roseobacter denitrificans	Bacteria; Proteobacteria; Alphaproteobacteria; Rhodobacterales; Rhodobacteraceae; Roseobacter	NODE_178_length_27844	1411	0	0	0	0	0	0	0	1411
Roseobacter phage RDJL Phi 1	Viruses; Caudovirales; Siphoviridae; Xiamenvirus; Roseobacter virus RDJL1	Roseobacter denitrificans OCh 114	Bacteria; Proteobacteria; Alphaproteobacteria; Rhodobacterales; Rhodobacteraceae; Roseobacter	NODE_178_length_27844	1411	0	0	0	0	0	0	0	1411
Bacillus phage vB_BhaS-171	Viruses; Caudovirales; Siphoviridae; unclassified Siphoviridae	Bacillus halmapalus	Bacteria; Firmicutes; Bacilli; Bacillales; Bacillaceae; Bacillus	NODE_134_length_31383	1406	0	0	0	0	0	0	0	1406
unknown	unknown	unknown	unknown	NODE_356_length_18042	0	4	8	9	28	2	770	584	1405
unknown	unknown	unknown	unknown	NODE_98_length_35008	1405	0	0	0	0	0	0	0	1405
Melanoplus sanguinipes entomopoxvirus	Viruses; Poxviridae; Entomopoxvirinae	Schistocerca gregaria	Eukaryota; Metazoa; Arthropoda; Hexapoda; Insecta; Pterygota; Neoptera; Polyneoptera; Orthoptera; Caelifera; Acrididea; Acridoidea; Acrididae; Cyrtacanthacridinae; Schistocerca	NODE_217_length_24229	1395	0	0	0	0	0	0	0	1395
Melanoplus sanguinipes entomopoxvirus	Viruses; Poxviridae; Entomopoxvirinae	Locusta migratoria	Eukaryota; Metazoa; Arthropoda; Hexapoda; Insecta; Pterygota; Neoptera; Polyneoptera; Orthoptera; Caelifera; Acrididea; Acridoidea; Acrididae; Oedipodinae; Locusta	NODE_217_length_24229	1395	0	0	0	0	0	0	0	1395
Melanoplus sanguinipes entomopoxvirus	Viruses; Poxviridae; Entomopoxvirinae	Melanoplus differentialis	Eukaryota; Metazoa; Arthropoda; Hexapoda; Insecta; Pterygota; Neoptera; Polyneoptera; Orthoptera; Caelifera; Acrididea; Acridoidea; Acrididae; Melanoplinae; Melanoplini; Melanoplus	NODE_217_length_24229	1395	0	0	0	0	0	0	0	1395
Melanoplus sanguinipes entomopoxvirus	Viruses; Poxviridae; Entomopoxvirinae	Melanoplus packardii	Eukaryota; Metazoa; Arthropoda; Hexapoda; Insecta; Pterygota; Neoptera; Polyneoptera; Orthoptera; Caelifera; Acrididea; Acridoidea; Acrididae; Melanoplinae; Melanoplini; Melanoplus	NODE_217_length_24229	1395	0	0	0	0	0	0	0	1395
Melanoplus sanguinipes entomopoxvirus	Viruses; Poxviridae; Entomopoxvirinae	Melanoplus sanguinipes	Eukaryota; Metazoa; Arthropoda; Hexapoda; Insecta; Pterygota; Neoptera; Polyneoptera; Orthoptera; Caelifera; Acrididea; Acridoidea; Acrididae; Melanoplinae; Melanoplini; Melanoplus	NODE_217_length_24229	1395	0	0	0	0	0	0	0	1395
unknown	unknown	unknown	unknown	NODE_3412_length_5149	5	103	494	9	498	193	56	37	1395
Acinetobacter phage vB_AbaM_ME3	Viruses; Caudovirales; Myoviridae; Metrivirus; Acinetobacter virus ME3	Acinetobacter baumannii	Bacteria; Proteobacteria; Gammaproteobacteria; Pseudomonadales; Moraxellaceae; Acinetobacter; Acinetobacter calcoaceticus/baumannii complex	NODE_190_length_26796	1378	0	0	0	0	0	0	0	1378
Vibrio phage phiVC8	Viruses; Caudovirales; Podoviridae; Enhodamvirus; Vibrio virus VC8	Vibrio cholerae O1	Bacteria; Proteobacteria; Gammaproteobacteria; Vibrionales; Vibrionaceae; Vibrio	NODE_214_length_24388	1375	0	0	0	0	1	0	0	1376
Pseudomonas phage tf	Viruses; Caudovirales; Podoviridae; Krylovvirus; Pseudomonas virus tf	Pseudomonas putida	Bacteria; Proteobacteria; Gammaproteobacteria; Pseudomonadales; Pseudomonadaceae; Pseudomonas; Pseudomonas putida group	NODE_2186_length_6480	1366	0	0	0	0	0	0	0	1366
unknown	unknown	unknown	unknown	NODE_179_length_27822	0	0	0	0	0	34	198	1127	1359
Pseudoalteromonas phage PH1	Viruses; Caudovirales; Podoviridae; Kafunavirus; unclassified Kafunavirus	Pseudoalteromonas marina	Bacteria; Proteobacteria; Gammaproteobacteria; Alteromonadales; Pseudoalteromonadaceae; Pseudoalteromonas	NODE_636_length_12673	1350	0	0	0	0	0	0	0	1350
Pseudoalteromonas phage PH1	Viruses; Caudovirales; Podoviridae; Kafunavirus; unclassified Kafunavirus	Pseudoalteromonas marina DSM 17587	Bacteria; Proteobacteria; Gammaproteobacteria; Alteromonadales; Pseudoalteromonadaceae; Pseudoalteromonas	NODE_636_length_12673	1350	0	0	0	0	0	0	0	1350
unknown	unknown	unknown	unknown	NODE_142_length_30735	1349	0	0	0	0	0	0	0	1349
Vibrio virus VpV262	Viruses; Caudovirales; Podoviridae	Vibrio parahaemolyticus	Bacteria; Proteobacteria; Gammaproteobacteria; Vibrionales; Vibrionaceae; Vibrio; Vibrio harveyi group	NODE_34_length_45273	1345	0	0	0	0	0	0	0	1345
Vibrio phage CP-T1	Viruses; Caudovirales; Myoviridae; unclassified Myoviridae	Vibrio cholerae	Bacteria; Proteobacteria; Gammaproteobacteria; Vibrionales; Vibrionaceae; Vibrio	NODE_1716_length_7385	1344	0	0	0	0	0	0	0	1344
Actinoplanes phage phiAsp2	Viruses; Caudovirales; Siphoviridae; unclassified Siphoviridae	Actinoplanes sp. SN223/29	Bacteria; Actinobacteria; Actinobacteria; Micromonosporales; Micromonosporaceae; Actinoplanes	NODE_87_length_36000	0	0	0	0	0	82	744	497	1323
unknown	unknown	unknown	unknown	NODE_463_length_15196	1195	128	0	0	0	0	0	0	1323
Vibrio phage douglas 12A4	Viruses; dsDNA viruses, no RNA stage; unclassified dsDNA phages	Aliivibrio fischeri	Bacteria; Proteobacteria; Gammaproteobacteria; Vibrionales; Vibrionaceae; Aliivibrio	NODE_268_length_21222	1315	0	0	0	0	0	0	0	1315
Vibrio phage douglas 12A4	Viruses; dsDNA viruses, no RNA stage; unclassified dsDNA phages	Vibrio	Bacteria; Proteobacteria; Gammaproteobacteria; Vibrionales; Vibrionaceae	NODE_268_length_21222	1315	0	0	0	0	0	0	0	1315
Pseudomonas phage PA11	Viruses; Caudovirales; Myoviridae; unclassified Myoviridae	Pseudomonas aeruginosa	Bacteria; Proteobacteria; Gammaproteobacteria; Pseudomonadales; Pseudomonadaceae; Pseudomonas; Pseudomonas aeruginosa group	NODE_2265_length_6381	1310	0	0	0	0	0	0	0	1310
Sodalis phage phiSG1	Viruses; Caudovirales; Podoviridae; unclassified Podoviridae	Sodalis glossinidius str. 'morsitans'	Bacteria; Proteobacteria; Gammaproteobacteria; Enterobacterales; Pectobacteriaceae; Sodalis	NODE_250_length_22191	1308	0	0	0	0	0	0	0	1308
Synechococcus phage S-CBS4	Viruses; Caudovirales; Siphoviridae; unclassified Siphoviridae	Synechococcus sp. CB0101	Bacteria; Cyanobacteria; Synechococcales; Synechococcaceae; Synechococcus	NODE_2288_length_6362	0	0	0	0	0	836	208	264	1308
Pelagibacter phage HTVC010P	Viruses; Caudovirales; Podoviridae; unclassified Podoviridae	Candidatus Pelagibacter ubique HTCC1062	Bacteria; Proteobacteria; Alphaproteobacteria; Pelagibacterales; Pelagibacteraceae; Candidatus Pelagibacter	NODE_64_length_38634	1305	0	0	0	0	0	0	0	1305
Dunaliella viridis virus SI2	Viruses; dsDNA viruses, no RNA stage; unclassified dsDNA viruses	Dunaliella viridis	Eukaryota; Viridiplantae; Chlorophyta; Chlorophyceae; Chlamydomonadales; Dunaliellaceae; Dunaliella	NODE_434_length_15815	0	0	0	0	0	1286	7	8	1301
Pseudomonas phage nickie	Viruses; Caudovirales; Siphoviridae; Nickievirus; Pseudomonas virus nickie	Pseudomonas syringae pv. avii	Bacteria; Proteobacteria; Gammaproteobacteria; Pseudomonadales; Pseudomonadaceae; Pseudomonas; Pseudomonas syringae group; Pseudomonas syringae group genomosp. 1	NODE_3238_length_5298	1301	0	0	0	0	0	0	0	1301
Salmonella virus HK620	Viruses; Caudovirales; Podoviridae; Lederbergvirus	Escherichia coli	Bacteria; Proteobacteria; Gammaproteobacteria; Enterobacterales; Enterobacteriaceae; Escherichia	NODE_162_length_29299	1300	0	0	0	0	0	0	0	1300
Rhizobium phage RHEph10	Viruses; Caudovirales; Siphoviridae; Nickievirus; unclassified Nickievirus	Rhizobium etli	Bacteria; Proteobacteria; Alphaproteobacteria; Rhizobiales; Rhizobiaceae; Rhizobium	NODE_554_length_13730	1279	0	0	0	0	10	5	0	1294
Rhizobium phage RHEph10	Viruses; Caudovirales; Siphoviridae; Nickievirus; unclassified Nickievirus	Rhizobium	Bacteria; Proteobacteria; Alphaproteobacteria; Rhizobiales; Rhizobiaceae	NODE_554_length_13730	1279	0	0	0	0	10	5	0	1294
unknown	unknown	unknown	unknown	NODE_196_length_26504	1292	0	0	0	0	0	0	0	1292
Citrobacter phage CVT22	Viruses; Caudovirales; Podoviridae; unclassified Podoviridae	Citrobacter sp. TM1552	Bacteria; Proteobacteria; Gammaproteobacteria; Enterobacterales; Enterobacteriaceae; Citrobacter	NODE_3063_length_5471	1290	0	0	0	0	0	0	0	1290
Nonlabens phage P12024L	Viruses; Caudovirales; Siphoviridae; Inhavirus; Nonlabens virus P12024L	Nonlabens	Bacteria; Bacteroidetes; Flavobacteriia; Flavobacteriales; Flavobacteriaceae	NODE_1405_length_8206	21	2	8	4	0	59	459	730	1283
unknown	unknown	unknown	unknown	NODE_1457_length_8037	1266	0	0	0	0	0	0	0	1266
Pseudomonas phage PaMx11	Viruses; Caudovirales; Siphoviridae; Abidjanvirus; Pseudomonas virus PaMx11	Pseudomonas aeruginosa	Bacteria; Proteobacteria; Gammaproteobacteria; Pseudomonadales; Pseudomonadaceae; Pseudomonas; Pseudomonas aeruginosa group	NODE_2170_length_6498	1261	0	0	0	0	0	0	0	1261
unknown	unknown	unknown	unknown	NODE_432_length_15863	1259	0	0	0	0	0	0	0	1259
Sulfitobacter phage EE36phi1	Viruses; Caudovirales; Podoviridae; Baltimorevirus; unclassified Baltimorevirus	Sulfitobacter sp. EE-36	Bacteria; Proteobacteria; Alphaproteobacteria; Rhodobacterales; Rhodobacteraceae; Sulfitobacter	NODE_1971_length_6832	0	0	0	0	0	1169	52	34	1255
Sinorhizobium phage phiLM21	Viruses; Caudovirales; Siphoviridae; unclassified Siphoviridae	Sinorhizobium sp. LM21	Bacteria; Proteobacteria; Alphaproteobacteria; Rhizobiales; Rhizobiaceae; Sinorhizobium	NODE_3193_length_5336	0	0	0	0	0	1253	0	0	1253
Yellowstone Lake virophage 6	Viruses; unclassified virophages	root		NODE_456_length_15350	0	0	0	0	0	426	415	410	1251
Cellulophaga phage phi14:2	Viruses; unclassified bacterial viruses; crAss-like viruses	Cellulophaga baltica	Bacteria; Bacteroidetes; Flavobacteriia; Flavobacteriales; Flavobacteriaceae; Cellulophaga	NODE_195_length_26528	1250	0	0	0	0	0	0	0	1250
Cellulophaga phage phi14:2	Viruses; unclassified bacterial viruses; crAss-like viruses	Cellulophaga	Bacteria; Bacteroidetes; Flavobacteriia; Flavobacteriales; Flavobacteriaceae	NODE_195_length_26528	1250	0	0	0	0	0	0	0	1250
Bacillus phage vB_BanS-Tsamsa	Viruses; Caudovirales; Siphoviridae; unclassified Siphoviridae	Bacillus anthracis	Bacteria; Firmicutes; Bacilli; Bacillales; Bacillaceae; Bacillus; Bacillus cereus group	NODE_270_length_21200	0	0	0	0	0	1247	0	0	1247
Pseudomonas phage PaMx28	Viruses; Caudovirales; Siphoviridae; Pamexvirus; Pseudomonas virus PaMx28	Pseudomonas aeruginosa	Bacteria; Proteobacteria; Gammaproteobacteria; Pseudomonadales; Pseudomonadaceae; Pseudomonas; Pseudomonas aeruginosa group	NODE_218_length_24186	1246	0	0	0	0	0	0	0	1246
Zamilon virus	Viruses; Lavidaviridae; Sputnikvirus; Mimivirus-dependent virus Zamilon	Moumouvirus Monve	Viruses; Mimiviridae	NODE_3413_length_5149	0	0	0	0	0	286	427	523	1236
Zamilon virus	Viruses; Lavidaviridae; Sputnikvirus; Mimivirus-dependent virus Zamilon	Megavirus mont1	Viruses; Mimiviridae	NODE_3413_length_5149	0	0	0	0	0	286	427	523	1236
Zamilon virus	Viruses; Lavidaviridae; Sputnikvirus; Mimivirus-dependent virus Zamilon	Acanthamoeba polyphaga moumouvirus	Viruses; Mimiviridae; Mimivirus	NODE_3413_length_5149	0	0	0	0	0	286	427	523	1236
Zamilon virus	Viruses; Lavidaviridae; Sputnikvirus; Mimivirus-dependent virus Zamilon	Terra1 virus	Viruses; Mimiviridae	NODE_3413_length_5149	0	0	0	0	0	286	427	523	1236
Zamilon virus	Viruses; Lavidaviridae; Sputnikvirus; Mimivirus-dependent virus Zamilon	Courdo11 virus	Viruses; Mimiviridae	NODE_3413_length_5149	0	0	0	0	0	286	427	523	1236
unknown	unknown	unknown	unknown	NODE_128_length_31618	1225	0	0	0	0	0	0	0	1225
unknown	unknown	unknown	unknown	NODE_73_length_37448	1221	0	0	0	0	0	0	0	1221
Yellowstone Lake virophage 5	Viruses; unclassified virophages	root		NODE_931_length_10123	0	0	0	0	0	401	384	432	1217
Cyanophage SS120-1	Viruses; Caudovirales; Podoviridae; Autographivirinae; unclassified Autographivirinae	Prochlorococcus	Bacteria; Cyanobacteria; Synechococcales; Prochloraceae	NODE_815_length_10909	1205	0	0	0	0	7	0	3	1215
Cyanophage SS120-1	Viruses; Caudovirales; Podoviridae; Autographivirinae; unclassified Autographivirinae	Prochlorococcus marinus subsp. marinus str. CCMP1375	Bacteria; Cyanobacteria; Synechococcales; Prochloraceae; Prochlorococcus; Prochlorococcus marinus	NODE_815_length_10909	1205	0	0	0	0	7	0	3	1215
Bathycoccus sp. RCC1105 virus BpV1	Viruses; Phycodnaviridae; Prasinovirus; unclassified Prasinovirus; Bathycoccus sp. RCC1105 virus BpV	Bathycoccus prasinos RCC1105	Eukaryota; Viridiplantae; Chlorophyta; Mamiellophyceae; Mamiellales; Bathycoccaceae; Bathycoccus	NODE_3480_length_5093	0	0	0	0	0	331	335	547	1213
unknown	unknown	unknown	unknown	NODE_191_length_26739	0	0	0	0	0	219	193	799	1211
Achromobacter phage JWX	Viruses; Caudovirales; Siphoviridae; Steinhofvirus; Achromobacter virus JWX	Achromobacter xylosoxidans	Bacteria; Proteobacteria; Betaproteobacteria; Burkholderiales; Alcaligenaceae; Achromobacter	NODE_1347_length_8378	0	0	0	0	0	537	212	459	1208
Brucella phage Tb	Viruses; Caudovirales; Podoviridae; Perisivirus; Brucella virus Tb	Brucella abortus 544	Bacteria; Proteobacteria; Alphaproteobacteria; Rhizobiales; Brucellaceae; Brucella	NODE_353_length_18161	1208	0	0	0	0	0	0	0	1208
Salmonella phage g341c	Viruses; Caudovirales; Podoviridae; Lederbergvirus; unclassified Lederbergvirus	Salmonella enterica subsp. enterica serovar Anatum	Bacteria; Proteobacteria; Gammaproteobacteria; Enterobacterales; Enterobacteriaceae; Salmonella; Salmonella enterica	NODE_438_length_15729	1208	0	0	0	0	0	0	0	1208
Citrobacter phage CVT22	Viruses; Caudovirales; Podoviridae; unclassified Podoviridae	Citrobacter sp. TM1552	Bacteria; Proteobacteria; Gammaproteobacteria; Enterobacterales; Enterobacteriaceae; Citrobacter	NODE_1566_length_7693	1199	0	6	0	0	0	0	0	1205
unknown	unknown	unknown	unknown	NODE_104_length_33953	1203	0	0	0	0	0	0	0	1203
Rhodoferax phage P26218	Viruses; Caudovirales; Podoviridae; unclassified Podoviridae	Rhodoferax sp. IMCC26218	Bacteria; Proteobacteria; Betaproteobacteria; Burkholderiales; Comamonadaceae; Rhodoferax	NODE_1478_length_7985	1197	0	0	0	0	4	0	0	1201
Ralstonia phage RSK1	Viruses; Caudovirales; Podoviridae; unclassified Podoviridae	Ralstonia solanacearum	Bacteria; Proteobacteria; Betaproteobacteria; Burkholderiales; Burkholderiaceae; Ralstonia	NODE_283_length_20796	1192	0	0	0	0	0	0	0	1192
Mycobacterium virus Avani	Viruses; Caudovirales; Siphoviridae; Cheoctovirus	Mycolicibacterium smegmatis	Bacteria; Actinobacteria; Actinobacteria; Corynebacteriales; Mycobacteriaceae; Mycolicibacterium	NODE_749_length_11461	1187	0	0	0	0	0	0	0	1187
Mycobacterium virus Avani	Viruses; Caudovirales; Siphoviridae; Cheoctovirus	Mycolicibacterium smegmatis MC2 155	Bacteria; Actinobacteria; Actinobacteria; Corynebacteriales; Mycobacteriaceae; Mycolicibacterium	NODE_749_length_11461	1187	0	0	0	0	0	0	0	1187
Enterobacteria phage phi92	Viruses; Caudovirales; Myoviridae; unclassified Myoviridae	Escherichia coli	Bacteria; Proteobacteria; Gammaproteobacteria; Enterobacterales; Enterobacteriaceae; Escherichia	NODE_254_length_21979	1158	0	0	0	0	0	0	0	1158
Bacillus virus IEBH	Viruses; Caudovirales; Siphoviridae; Cecivirus	Bacillus thuringiensis	Bacteria; Firmicutes; Bacilli; Bacillales; Bacillaceae; Bacillus; Bacillus cereus group	NODE_154_length_29971	1148	0	0	0	0	0	0	0	1148
Pseudomonas virus H66	Viruses; Caudovirales; Podoviridae; Hollowayvirus	Pseudomonas aeruginosa PAO1	Bacteria; Proteobacteria; Gammaproteobacteria; Pseudomonadales; Pseudomonadaceae; Pseudomonas; Pseudomonas aeruginosa group	NODE_1299_length_8547	39	0	8	0	2	824	118	151	1142
Synechococcus phage S-CBS2	Viruses; Caudovirales; Siphoviridae; unclassified Siphoviridae	Synechococcus sp. CB0204	Bacteria; Cyanobacteria; Synechococcales; Synechococcaceae; Synechococcus	NODE_1499_length_7928	1137	0	0	0	0	0	0	0	1137
Brucella phage Tb	Viruses; Caudovirales; Podoviridae; Perisivirus; Brucella virus Tb	Brucella abortus 544	Bacteria; Proteobacteria; Alphaproteobacteria; Rhizobiales; Brucellaceae; Brucella	NODE_590_length_13178	1135	0	0	0	0	0	0	0	1135
Yellowstone Lake virophage 7	Viruses; unclassified virophages	root		NODE_795_length_11100	0	0	0	0	0	203	382	545	1130
Nonlabens phage P12024S	Viruses; Caudovirales; Siphoviridae; Inhavirus; Nonlabens virus P12024L	Nonlabens	Bacteria; Bacteroidetes; Flavobacteriia; Flavobacteriales; Flavobacteriaceae	NODE_2674_length_5883	0	0	0	0	0	1067	14	42	1123
Acinetobacter phage YMC11/12/R2315	Viruses; Caudovirales; Myoviridae; Obolenskvirus; unclassified Obolenskvirus	Acinetobacter sp.	Bacteria; Proteobacteria; Gammaproteobacteria; Pseudomonadales; Moraxellaceae; Acinetobacter	NODE_919_length_10216	1121	0	0	0	0	0	0	0	1121
Yellowstone Lake virophage 6	Viruses; unclassified virophages	root		NODE_1981_length_6802	0	0	0	0	0	171	329	621	1121
Pelagibacter phage HTVC010P	Viruses; Caudovirales; Podoviridae; unclassified Podoviridae	Candidatus Pelagibacter ubique HTCC1062	Bacteria; Proteobacteria; Alphaproteobacteria; Pelagibacterales; Pelagibacteraceae; Candidatus Pelagibacter	NODE_1237_length_8720	1119	0	0	0	0	0	0	0	1119
Yellowstone Lake virophage 7	Viruses; unclassified virophages	root		NODE_1212_length_8790	0	0	0	0	0	198	365	556	1119
Aeromonas phage vB_AsaM-56	Viruses; Caudovirales; Myoviridae; Popoffvirus; Aeromonas virus 56	Aeromonas salmonicida	Bacteria; Proteobacteria; Gammaproteobacteria; Aeromonadales; Aeromonadaceae; Aeromonas	NODE_1482_length_7974	1118	0	0	0	0	0	0	0	1118
Yellowstone Lake virophage 6	Viruses; unclassified virophages	root		NODE_3236_length_5299	0	0	0	0	0	422	242	447	1111
unknown	unknown	unknown	unknown	NODE_379_length_17406	0	0	0	0	0	0	1010	94	1104
Synechococcus phage ACG-2014e	Viruses; Caudovirales; Myoviridae; Tevenvirinae; unclassified Tevenvirinae	Synechococcus sp. WH 7803	Bacteria; Cyanobacteria; Synechococcales; Synechococcaceae; Synechococcus	NODE_2529_length_6046	35	0	0	0	0	489	253	325	1102
Pelagibacter phage HTVC010P	Viruses; Caudovirales; Podoviridae; unclassified Podoviridae	Candidatus Pelagibacter ubique HTCC1062	Bacteria; Proteobacteria; Alphaproteobacteria; Pelagibacterales; Pelagibacteraceae; Candidatus Pelagibacter	NODE_2885_length_5629	1100	0	0	0	0	0	0	0	1100
Acidovorax phage ACP17	Viruses; Caudovirales; Myoviridae; Busanvirus; Acidovorax virus ACP17	Acidovorax citrulli	Bacteria; Proteobacteria; Betaproteobacteria; Burkholderiales; Comamonadaceae; Acidovorax	NODE_1837_length_7123	0	0	0	0	0	417	299	374	1090
Pelagibacter phage HTVC010P	Viruses; Caudovirales; Podoviridae; unclassified Podoviridae	Candidatus Pelagibacter ubique HTCC1062	Bacteria; Proteobacteria; Alphaproteobacteria; Pelagibacterales; Pelagibacteraceae; Candidatus Pelagibacter	NODE_2527_length_6051	1088	0	0	0	0	0	0	0	1088
unknown	unknown	unknown	unknown	NODE_925_length_10151	1086	0	0	0	0	0	0	0	1086
unknown	unknown	unknown	unknown	NODE_395_length_16965	0	0	0	0	0	492	233	359	1084
unknown	unknown	unknown	unknown	NODE_1424_length_8129	1079	0	0	0	0	0	0	0	1079
unknown	unknown	unknown	unknown	NODE_923_length_10178	1077	0	0	0	0	0	0	0	1077
Escherichia phage vB_EcoM-ep3	Viruses; Caudovirales; Myoviridae; Jilinvirus; Escherichia virus ep3	Escherichia coli	Bacteria; Proteobacteria; Gammaproteobacteria; Enterobacterales; Enterobacteriaceae; Escherichia	NODE_793_length_11109	1074	0	0	0	0	0	0	0	1074
Mycobacterium phage Nala	Viruses; Caudovirales; Siphoviridae; Kostyavirus; unclassified Kostyavirus	Mycolicibacterium smegmatis MC2 155	Bacteria; Actinobacteria; Actinobacteria; Corynebacteriales; Mycobacteriaceae; Mycolicibacterium	NODE_524_length_14189	1073	0	0	0	0	0	0	0	1073
Mycobacterium phage Nala	Viruses; Caudovirales; Siphoviridae; Kostyavirus; unclassified Kostyavirus	Mycolicibacterium smegmatis	Bacteria; Actinobacteria; Actinobacteria; Corynebacteriales; Mycobacteriaceae; Mycolicibacterium	NODE_524_length_14189	1073	0	0	0	0	0	0	0	1073
Edwardsiella phage KF-1	Viruses; Caudovirales; Podoviridae; Kafunavirus; Edwardsiella virus KF1	Edwardsiella tarda	Bacteria; Proteobacteria; Gammaproteobacteria; Enterobacterales; Hafniaceae; Edwardsiella	NODE_375_length_17469	1063	5	0	0	0	0	0	0	1068
Escherichia phage vB_EcoM-ep3	Viruses; Caudovirales; Myoviridae; Jilinvirus; Escherichia virus ep3	Escherichia coli	Bacteria; Proteobacteria; Gammaproteobacteria; Enterobacterales; Enterobacteriaceae; Escherichia	NODE_1517_length_7879	1053	0	0	0	0	6	0	0	1059
Synechococcus phage ACG-2014f	Viruses; Caudovirales; Myoviridae; Tevenvirinae; unclassified Tevenvirinae	Synechococcus sp. WH 7803	Bacteria; Cyanobacteria; Synechococcales; Synechococcaceae; Synechococcus	NODE_703_length_11935	30	0	0	0	0	980	16	22	1048
unknown	unknown	unknown	unknown	NODE_1164_length_8968	1047	0	0	0	0	0	0	0	1047
Enterobacter phage Tyrion	Viruses; Caudovirales; Podoviridae; Uetakevirus; unclassified Uetakevirus	Enterobacter sp. CT7	Bacteria; Proteobacteria; Gammaproteobacteria; Enterobacterales; Enterobacteriaceae; Enterobacter	NODE_912_length_10245	1039	0	0	0	0	0	0	0	1039
Synechococcus phage S-CBS3	Viruses; Caudovirales; Siphoviridae; unclassified Siphoviridae	Synechococcus sp. CB0202	Bacteria; Cyanobacteria; Synechococcales; Synechococcaceae; Synechococcus	NODE_1255_length_8678	0	0	0	0	0	895	60	74	1029
unknown	unknown	unknown	unknown	NODE_2910_length_5609	0	0	0	0	0	215	350	458	1023
Dunaliella viridis virus SI2	Viruses; dsDNA viruses, no RNA stage; unclassified dsDNA viruses	Dunaliella viridis	Eukaryota; Viridiplantae; Chlorophyta; Chlorophyceae; Chlamydomonadales; Dunaliellaceae; Dunaliella	NODE_116_length_32983	1019	0	0	0	0	0	1	1	1021
unknown	unknown	unknown	unknown	NODE_75_length_37295	1012	0	0	0	0	4	0	1	1017
unknown	unknown	unknown	unknown	NODE_716_length_11751	1010	0	0	0	0	0	0	0	1010
unknown	unknown	unknown	unknown	NODE_1131_length_9115	1005	0	0	0	0	0	0	0	1005
Arthrobacter phage Adat	Viruses; Caudovirales; Podoviridae; Jasminevirus; Arthrobacter virus Adat	Arthrobacter sp. ATCC 21022	Bacteria; Actinobacteria; Actinobacteria; Micrococcales; Micrococcaceae; Arthrobacter	NODE_1408_length_8203	0	0	0	0	0	991	0	0	991
Brucella phage Tb	Viruses; Caudovirales; Podoviridae; Perisivirus; Brucella virus Tb	Brucella abortus 544	Bacteria; Proteobacteria; Alphaproteobacteria; Rhizobiales; Brucellaceae; Brucella	NODE_1050_length_9535	985	0	0	0	0	0	0	0	985
unknown	unknown	unknown	unknown	NODE_1550_length_7754	0	0	0	0	0	983	0	0	983
Rhodobacter phage RcapMu	Viruses; Caudovirales; Siphoviridae; unclassified Siphoviridae	Rhodobacter capsulatus	Bacteria; Proteobacteria; Alphaproteobacteria; Rhodobacterales; Rhodobacteraceae; Rhodobacter	NODE_3420_length_5143	979	0	0	0	0	0	0	0	979
Rhodobacter phage RcapMu	Viruses; Caudovirales; Siphoviridae; unclassified Siphoviridae	Rhodobacter	Bacteria; Proteobacteria; Alphaproteobacteria; Rhodobacterales; Rhodobacteraceae	NODE_3420_length_5143	979	0	0	0	0	0	0	0	979
Mycobacterium virus Omega	Viruses; Caudovirales; Siphoviridae; Omegavirus	Mycobacterium	Bacteria; Actinobacteria; Actinobacteria; Corynebacteriales; Mycobacteriaceae	NODE_2061_length_6652	0	0	0	0	0	149	175	645	969
Mycobacterium virus Omega	Viruses; Caudovirales; Siphoviridae; Omegavirus	Mycolicibacterium smegmatis	Bacteria; Actinobacteria; Actinobacteria; Corynebacteriales; Mycobacteriaceae; Mycolicibacterium	NODE_2061_length_6652	0	0	0	0	0	149	175	645	969
unknown	unknown	unknown	unknown	NODE_1235_length_8724	968	0	0	0	0	0	0	0	968
Pelagibacter phage HTVC019P	Viruses; Caudovirales; Podoviridae; Autographivirinae; unclassified Autographivirinae	Candidatus Pelagibacter ubique HTCC1062	Bacteria; Proteobacteria; Alphaproteobacteria; Pelagibacterales; Pelagibacteraceae; Candidatus Pelagibacter	NODE_119_length_32297	957	2	1	1	2	2	0	0	965
Pelagibacter phage HTVC010P	Viruses; Caudovirales; Podoviridae; unclassified Podoviridae	Candidatus Pelagibacter ubique HTCC1062	Bacteria; Proteobacteria; Alphaproteobacteria; Pelagibacterales; Pelagibacteraceae; Candidatus Pelagibacter	NODE_1150_length_9025	947	0	0	0	0	0	0	0	947
Mycobacterium virus Boomer	Viruses; Caudovirales; Siphoviridae; Cheoctovirus	Mycolicibacterium smegmatis MC2 155	Bacteria; Actinobacteria; Actinobacteria; Corynebacteriales; Mycobacteriaceae; Mycolicibacterium	NODE_1505_length_7918	946	0	0	0	0	0	0	0	946
Yellowstone Lake virophage 6	Viruses; unclassified virophages	root		NODE_1265_length_8656	0	0	0	0	0	288	367	288	943
Arthrobacter phage Tank	Viruses; Caudovirales; Siphoviridae; Tankvirus; Arthrobacter virus Tank	Arthrobacter sp. ATCC 21022	Bacteria; Actinobacteria; Actinobacteria; Micrococcales; Micrococcaceae; Arthrobacter	NODE_3161_length_5369	942	0	0	0	0	0	0	0	942
Pseudomonas phage nickie	Viruses; Caudovirales; Siphoviridae; Nickievirus; Pseudomonas virus nickie	Pseudomonas syringae pv. avii	Bacteria; Proteobacteria; Gammaproteobacteria; Pseudomonadales; Pseudomonadaceae; Pseudomonas; Pseudomonas syringae group; Pseudomonas syringae group genomosp. 1	NODE_359_length_18017	939	0	0	0	0	0	0	0	939
Pseudomonas phage NP1	Viruses; Caudovirales; Siphoviridae; Nipunavirus; Pseudomonas virus NP1	Pseudomonas	Bacteria; Proteobacteria; Gammaproteobacteria; Pseudomonadales; Pseudomonadaceae	NODE_257_length_21706	936	0	0	0	0	0	0	0	936
Burkholderia virus BcepC6B	Viruses; Caudovirales; Podoviridae; Rauchvirus	Burkholderia cepacia	Bacteria; Proteobacteria; Betaproteobacteria; Burkholderiales; Burkholderiaceae; Burkholderia; Burkholderia cepacia complex	NODE_2780_length_5754	11	0	0	0	6	912	0	5	934
Escherichia virus phiX174	Viruses; Microviridae; Bullavirinae; Sinsheimervirus	Escherichia coli	Bacteria; Proteobacteria; Gammaproteobacteria; Enterobacterales; Enterobacteriaceae; Escherichia	NODE_1048_length_9537	922	6	0	0	0	0	0	0	928
Escherichia virus phiX174	Viruses; Microviridae; Bullavirinae; Sinsheimervirus	Escherichia	Bacteria; Proteobacteria; Gammaproteobacteria; Enterobacterales; Enterobacteriaceae	NODE_1048_length_9537	922	6	0	0	0	0	0	0	928
Lactobacillus phage Lrm1	Viruses; Caudovirales; Siphoviridae; unclassified Siphoviridae	Lactobacillus rhamnosus	Bacteria; Firmicutes; Bacilli; Lactobacillales; Lactobacillaceae; Lactobacillus	NODE_1315_length_8482	922	0	0	0	0	0	0	0	922
Citrobacter phage SH3	Viruses; Caudovirales; Podoviridae; Autographivirinae; Teseptimavirus; unclassified Teseptimavirus	Citrobacter freundii	Bacteria; Proteobacteria; Gammaproteobacteria; Enterobacterales; Enterobacteriaceae; Citrobacter; Citrobacter freundii complex	NODE_108_length_33689	908	0	0	0	0	0	0	0	908
Sputnik virophage	Viruses; Lavidaviridae; Sputnikvirus; Mimivirus-dependent virus Sputnik	Mimiviridae	Viruses	NODE_2205_length_6462	0	0	0	0	0	0	144	758	902
Sputnik virophage	Viruses; Lavidaviridae; Sputnikvirus; Mimivirus-dependent virus Sputnik	Mamavirus AC-2012	Viruses; Mimiviridae	NODE_2205_length_6462	0	0	0	0	0	0	144	758	902
Sputnik virophage	Viruses; Lavidaviridae; Sputnikvirus; Mimivirus-dependent virus Sputnik	Acanthamoeba castellanii mamavirus	Viruses; Mimiviridae; Mimivirus	NODE_2205_length_6462	0	0	0	0	0	0	144	758	902
Sputnik virophage	Viruses; Lavidaviridae; Sputnikvirus; Mimivirus-dependent virus Sputnik	Acanthamoeba polyphaga mimivirus	Viruses; Mimiviridae; Mimivirus	NODE_2205_length_6462	0	0	0	0	0	0	144	758	902
unknown	unknown	unknown	unknown	NODE_2326_length_6306	0	0	0	0	0	81	383	438	902
Chlamydia phage 4	Viruses; Microviridae; Gokushovirinae; Chlamydiamicrovirus; unclassified Chlamydiamicrovirus	Chlamydia abortus	Bacteria; Chlamydiae; Chlamydiia; Chlamydiales; Chlamydiaceae; Chlamydia	NODE_3123_length_5411	893	0	0	0	0	0	0	0	893
Cellulophaga phage phi10:1	Viruses; Caudovirales; Siphoviridae; unclassified Siphoviridae	Cellulophaga baltica	Bacteria; Bacteroidetes; Flavobacteriia; Flavobacteriales; Flavobacteriaceae; Cellulophaga	NODE_2100_length_6578	872	5	0	0	0	0	0	0	877
Cellulophaga phage phi10:1	Viruses; Caudovirales; Siphoviridae; unclassified Siphoviridae	Cellulophaga	Bacteria; Bacteroidetes; Flavobacteriia; Flavobacteriales; Flavobacteriaceae	NODE_2100_length_6578	872	5	0	0	0	0	0	0	877
Achromobacter phage phiAxp-1	Viruses; Caudovirales; Siphoviridae; unclassified Siphoviridae	Achromobacter xylosoxidans	Bacteria; Proteobacteria; Betaproteobacteria; Burkholderiales; Alcaligenaceae; Achromobacter	NODE_2738_length_5812	866	0	0	0	0	0	0	0	866
Pseudomonas phage DL60	Viruses; Caudovirales; Myoviridae; Pbunavirus; Pseudomonas virus DL60	Pseudomonas aeruginosa PAO1	Bacteria; Proteobacteria; Gammaproteobacteria; Pseudomonadales; Pseudomonadaceae; Pseudomonas; Pseudomonas aeruginosa group	NODE_3216_length_5318	854	0	0	0	0	0	0	0	854
Edwardsiella phage PEi21	Viruses; Caudovirales; Myoviridae; Yokohamavirus; Edwardsiella virus PEi21	Edwardsiella ictaluri	Bacteria; Proteobacteria; Gammaproteobacteria; Enterobacterales; Hafniaceae; Edwardsiella	NODE_1548_length_7762	0	0	0	0	0	57	350	445	852
Pseudomonas phage NP1	Viruses; Caudovirales; Siphoviridae; Nipunavirus; Pseudomonas virus NP1	Pseudomonas	Bacteria; Proteobacteria; Gammaproteobacteria; Pseudomonadales; Pseudomonadaceae	NODE_361_length_17970	845	1	0	0	0	0	0	0	846
Sputnik virophage	Viruses; Lavidaviridae; Sputnikvirus; Mimivirus-dependent virus Sputnik	Mimiviridae	Viruses	NODE_1726_length_7353	0	0	0	0	0	168	341	335	844
Sputnik virophage	Viruses; Lavidaviridae; Sputnikvirus; Mimivirus-dependent virus Sputnik	Mamavirus AC-2012	Viruses; Mimiviridae	NODE_1726_length_7353	0	0	0	0	0	168	341	335	844
Sputnik virophage	Viruses; Lavidaviridae; Sputnikvirus; Mimivirus-dependent virus Sputnik	Acanthamoeba castellanii mamavirus	Viruses; Mimiviridae; Mimivirus	NODE_1726_length_7353	0	0	0	0	0	168	341	335	844
Sputnik virophage	Viruses; Lavidaviridae; Sputnikvirus; Mimivirus-dependent virus Sputnik	Acanthamoeba polyphaga mimivirus	Viruses; Mimiviridae; Mimivirus	NODE_1726_length_7353	0	0	0	0	0	168	341	335	844
Xanthomonas phage Xp15	Viruses; Caudovirales; Siphoviridae; unclassified Siphoviridae	Xanthomonas campestris pv. pelargonii	Bacteria; Proteobacteria; Gammaproteobacteria; Xanthomonadales; Xanthomonadaceae; Xanthomonas	NODE_1332_length_8415	0	0	0	0	0	800	18	25	843
Pseudomonas virus Yua	Viruses; Caudovirales; Siphoviridae; Yuavirus	Pseudomonas aeruginosa	Bacteria; Proteobacteria; Gammaproteobacteria; Pseudomonadales; Pseudomonadaceae; Pseudomonas; Pseudomonas aeruginosa group	NODE_1090_length_9326	3	0	0	0	0	323	277	238	841
Clostridium phage phiCT453A	Viruses; Caudovirales; Myoviridae; unclassified Myoviridae	Clostridium	Bacteria; Firmicutes; Clostridia; Clostridiales; Clostridiaceae	NODE_1887_length_6989	830	0	0	0	0	0	0	0	830
Clostridium phage phiCT453A	Viruses; Caudovirales; Myoviridae; unclassified Myoviridae	Clostridium tetani	Bacteria; Firmicutes; Clostridia; Clostridiales; Clostridiaceae; Clostridium	NODE_1887_length_6989	830	0	0	0	0	0	0	0	830
Bdellovibrio phage phi1422	Viruses; Caudovirales; Myoviridae; unclassified Myoviridae	Bdellovibrio bacteriovorus	Bacteria; Proteobacteria; Oligoflexia; Bdellovibrionales; Bdellovibrionaceae; Bdellovibrio	NODE_2693_length_5861	824	0	0	0	0	0	0	0	824
Pseudoalteromonas phage PH1	Viruses; Caudovirales; Podoviridae; Kafunavirus; unclassified Kafunavirus	Pseudoalteromonas marina	Bacteria; Proteobacteria; Gammaproteobacteria; Alteromonadales; Pseudoalteromonadaceae; Pseudoalteromonas	NODE_1547_length_7770	805	0	0	0	0	0	0	0	805
Pseudoalteromonas phage PH1	Viruses; Caudovirales; Podoviridae; Kafunavirus; unclassified Kafunavirus	Pseudoalteromonas marina DSM 17587	Bacteria; Proteobacteria; Gammaproteobacteria; Alteromonadales; Pseudoalteromonadaceae; Pseudoalteromonas	NODE_1547_length_7770	805	0	0	0	0	0	0	0	805
Burkholderia virus DC1	Viruses; Caudovirales; Podoviridae; Lessievirus	Burkholderia cepacia	Bacteria; Proteobacteria; Betaproteobacteria; Burkholderiales; Burkholderiaceae; Burkholderia; Burkholderia cepacia complex	NODE_2051_length_6666	796	0	0	0	0	0	0	0	796
unknown	unknown	unknown	unknown	NODE_2012_length_6729	0	0	0	0	0	641	41	109	791
Eel River basin pequenovirus	Viruses; Microviridae; unclassified Microviridae	root		NODE_2571_length_5989	789	0	0	0	0	0	0	0	789
Vibrio phage vB_VpaS_MAR10	Viruses; Caudovirales; Siphoviridae; Mardecavirus; Vibrio virus MAR10	Vibrio parahaemolyticus	Bacteria; Proteobacteria; Gammaproteobacteria; Vibrionales; Vibrionaceae; Vibrio; Vibrio harveyi group	NODE_762_length_11381	783	0	0	0	0	0	0	0	783
Methanothermobacter phage psiM100	Viruses; Caudovirales; Siphoviridae; unclassified Siphoviridae	Methanothermobacter wolfeii	Archaea; Euryarchaeota; Methanobacteria; Methanobacteriales; Methanobacteriaceae; Methanothermobacter	NODE_2568_length_5994	761	0	0	0	0	0	0	0	761
Enterobacteria phage IME10	Viruses; Caudovirales; Podoviridae; Lederbergvirus; unclassified Lederbergvirus	Escherichia coli	Bacteria; Proteobacteria; Gammaproteobacteria; Enterobacterales; Enterobacteriaceae; Escherichia	NODE_1218_length_8770	760	0	0	0	0	0	0	0	760
unknown	unknown	unknown	unknown	NODE_1861_length_7053	0	0	0	0	0	718	0	4	722
Bacillus phage PfEFR-5	Viruses; Caudovirales; Siphoviridae; unclassified Siphoviridae	Bacillus cereus	Bacteria; Firmicutes; Bacilli; Bacillales; Bacillaceae; Bacillus; Bacillus cereus group	NODE_596_length_13117	0	0	0	0	0	17	248	449	714
unknown	unknown	unknown	unknown	NODE_1728_length_7350	0	0	0	0	0	70	195	438	703
Pseudomonas phage PaMx74	Viruses; Caudovirales; Siphoviridae; Pamexvirus; Pseudomonas virus PaMx74	Pseudomonas aeruginosa	Bacteria; Proteobacteria; Gammaproteobacteria; Pseudomonadales; Pseudomonadaceae; Pseudomonas; Pseudomonas aeruginosa group	NODE_3309_length_5227	0	0	0	0	0	138	303	236	677

## Sheet: KO_categories_count_abs
Table S8. Main and secondary KO (KEGG Orthology) functional categories of predicted viral proteins and the number of reads related to these functions in marine and freshwater samples.
KO	Main_categorys	Secondary_category	Function	prot_function	GBR.sw	I.basta.d	I.basta.h	I.basta.md	I.basta.nd	LBw.4g	Sv2475.1d	Sv2478.2h	total
K01146	no type	no type	no type	protein Xni	14821	179959	234672	183892	222052	2630	5442	12702	856170
K06909	no type	no type	no type	phage terminase large subunit	359958	16903	66307	6928	12806	98218	131219	53789	746128
K00526	Metabolism	Global and overview maps	Metabolic pathways	ribonucleoside-diphosphate reductase beta chain [EC:1.17.4.1]	42650	136973	169459	131118	158775	4033	2305	2494	647807
K00526	Metabolism	Nucleotide metabolism	Purine metabolism	ribonucleoside-diphosphate reductase beta chain [EC:1.17.4.1]	42650	136973	169459	131118	158775	4033	2305	2494	647807
K00526	Metabolism	Nucleotide metabolism	Pyrimidine metabolism	ribonucleoside-diphosphate reductase beta chain [EC:1.17.4.1]	42650	136973	169459	131118	158775	4033	2305	2494	647807
K03553	Genetic Information Processing	Replication and repair	Homologous recombination	recombination protein RecA	5127	104934	170499	135205	159246	293	5622	10424	591350
K16898	no type	no type	no type	ATP-dependent helicase/nuclease subunit A [EC:3.1.-.- 3.6.4.12]	34392	114149	133959	125938	131140	21341	4316	4311	569546
K18946	no type	no type	no type	single-stranded DNA-binding protein	824	103896	166390	134550	158134	15	74	330	564213
K04078	no type	no type	no type	chaperonin GroES	48108	76123	116512	79343	76552	24929	28075	43406	493048
K00525	Metabolism	Global and overview maps	Metabolic pathways	ribonucleoside-diphosphate reductase alpha chain [EC:1.17.4.1]	47954	104799	115405	89268	104836	152	661	1178	464253
K00525	Metabolism	Nucleotide metabolism	Purine metabolism	ribonucleoside-diphosphate reductase alpha chain [EC:1.17.4.1]	47954	104799	115405	89268	104836	152	661	1178	464253
K00525	Metabolism	Nucleotide metabolism	Pyrimidine metabolism	ribonucleoside-diphosphate reductase alpha chain [EC:1.17.4.1]	47954	104799	115405	89268	104836	152	661	1178	464253
K00695	Metabolism	Global and overview maps	Metabolic pathways	sucrose synthase [EC:2.4.1.13]	6979	82532	94341	86748	94201	14832	1418	2886	383937
K00695	Metabolism	Global and overview maps	Biosynthesis of secondary metabolites	sucrose synthase [EC:2.4.1.13]	6979	82532	94341	86748	94201	14832	1418	2886	383937
K00695	Metabolism	Carbohydrate metabolism	Starch and sucrose metabolism	sucrose synthase [EC:2.4.1.13]	6979	82532	94341	86748	94201	14832	1418	2886	383937
K00852	Metabolism	Global and overview maps	Metabolic pathways	ribokinase [EC:2.7.1.15]	30	65493	104350	83423	100013	31	55	207	353602
K00852	Metabolism	Carbohydrate metabolism	Pentose phosphate pathway	ribokinase [EC:2.7.1.15]	30	65493	104350	83423	100013	31	55	207	353602
K21531	no type	no type	no type	tail sheath protein	83	68353	86655	86065	81811	419	164	511	324061
K10906	no type	no type	no type	exodeoxyribonuclease VIII [EC:3.1.11.-]	108984	19236	47999	19200	15680	16495	42872	50705	321171
K08640	no type	no type	no type	zinc D-Ala-D-Ala carboxypeptidase [EC:3.4.17.14]	100991	31494	48108	38486	32254	10828	17713	30818	310692
K03272	Metabolism	Global and overview maps	Metabolic pathways	D-beta-D-heptose 7-phosphate kinase / D-beta-D-heptose 1-phosphate adenosyltransferase [EC:2.7.1.167 2.7.7.70]	37	61087	84635	72108	82014	142	40	142	300205
K03272	Metabolism	Glycan biosynthesis and metabolism	Lipopolysaccharide biosynthesis	D-beta-D-heptose 7-phosphate kinase / D-beta-D-heptose 1-phosphate adenosyltransferase [EC:2.7.1.167 2.7.7.70]	37	61087	84635	72108	82014	142	40	142	300205
K06211	Metabolism	Global and overview maps	Metabolic pathways	HTH-type transcriptional regulator, transcriptional repressor of NAD biosynthesis genes [EC:2.7.7.1 2.7.1.22]	5732	65011	88014	59464	70872	81	129	359	289662
K06211	Metabolism	Metabolism of cofactors and vitamins	Nicotinate and nicotinamide metabolism	HTH-type transcriptional regulator, transcriptional repressor of NAD biosynthesis genes [EC:2.7.7.1 2.7.1.22]	5732	65011	88014	59464	70872	81	129	359	289662
K00969	Metabolism	Global and overview maps	Metabolic pathways	nicotinate-nucleotide adenylyltransferase [EC:2.7.7.18]	2281	52239	81399	55682	58481	1944	733	1395	254154
K00969	Metabolism	Metabolism of cofactors and vitamins	Nicotinate and nicotinamide metabolism	nicotinate-nucleotide adenylyltransferase [EC:2.7.7.18]	2281	52239	81399	55682	58481	1944	733	1395	254154
K04077	Genetic Information Processing	Folding, sorting and degradation	RNA degradation	chaperonin GroEL	25252	32207	46096	31966	32520	4914	22767	36444	232166
K04077	Organismal Systems	Aging	Longevity regulating pathway - worm	chaperonin GroEL	25252	32207	46096	31966	32520	4914	22767	36444	232166
K17733	no type	no type	no type	peptidoglycan LD-endopeptidase CwlK [EC:3.4.-.-]	16965	13469	14946	9679	13078	81050	32702	42136	224025
K02428	Metabolism	Global and overview maps	Metabolic pathways	XTP/dITP diphosphohydrolase [EC:3.6.1.66]	46494	18440	27761	18609	15043	5293	39207	46531	217378
K02428	Metabolism	Nucleotide metabolism	Purine metabolism	XTP/dITP diphosphohydrolase [EC:3.6.1.66]	46494	18440	27761	18609	15043	5293	39207	46531	217378
K03497	no type	no type	no type	ParB family transcriptional regulator, chromosome partitioning protein	154709	772	2515	682	1150	13981	12345	23698	209852
K02335	Genetic Information Processing	Replication and repair	DNA replication	DNA polymerase I [EC:2.7.7.7]	83132	25050	41289	18880	17289	12645	3713	4088	206086
K02335	Genetic Information Processing	Replication and repair	Base excision repair	DNA polymerase I [EC:2.7.7.7]	83132	25050	41289	18880	17289	12645	3713	4088	206086
K02335	Genetic Information Processing	Replication and repair	Nucleotide excision repair	DNA polymerase I [EC:2.7.7.7]	83132	25050	41289	18880	17289	12645	3713	4088	206086
K02335	Genetic Information Processing	Replication and repair	Homologous recombination	DNA polymerase I [EC:2.7.7.7]	83132	25050	41289	18880	17289	12645	3713	4088	206086
K07336	no type	no type	no type	PKHD-type hydroxylase [EC:1.14.11.-]	51	27101	36480	28643	33562	52127	8772	10290	197026
K00560	Metabolism	Global and overview maps	Metabolic pathways	thymidylate synthase [EC:2.1.1.45]	43144	10760	34097	10109	8736	4270	29960	33981	175057
K00560	Metabolism	Nucleotide metabolism	Pyrimidine metabolism	thymidylate synthase [EC:2.1.1.45]	43144	10760	34097	10109	8736	4270	29960	33981	175057
K00560	Metabolism	Metabolism of cofactors and vitamins	One carbon pool by folate	thymidylate synthase [EC:2.1.1.45]	43144	10760	34097	10109	8736	4270	29960	33981	175057
K18250	no type	no type	no type	5-nitrosalicylate dioxygenase [EC:1.13.11.64]	28223	35829	44314	28203	34695	86	94	257	171701
K01446	Organismal Systems	Immune system	Toll and Imd signaling pathway	peptidoglycan recognition protein	46645	18953	24155	25400	23018	5722	5846	9882	159621
K02314	Genetic Information Processing	Replication and repair	DNA replication	replicative DNA helicase [EC:3.6.4.12]	18752	23363	36059	30305	34938	2959	25	76	146477
K02314	Cellular Processes	Cell growth and death	Cell cycle - Caulobacter	replicative DNA helicase [EC:3.6.4.12]	18752	23363	36059	30305	34938	2959	25	76	146477
K02313	Environmental Information Processing	Signal transduction	Two-component system	chromosomal replication initiator protein	81372	2835	6392	3548	2737	7108	13612	27204	144808
K02313	Cellular Processes	Cell growth and death	Cell cycle - Caulobacter	chromosomal replication initiator protein	81372	2835	6392	3548	2737	7108	13612	27204	144808
K19721	Organismal Systems	Digestive system	Protein digestion and absorption	collagen type V/XI/XXIV/XXVII, alpha	2707	8943	12153	11178	9000	67196	13373	17553	142103
K21637	no type	no type	no type	anti-adapter protein IraD	1582	33658	41439	31828	31874	29	26	113	140549
K13581	Cellular Processes	Cell growth and death	Cell cycle - Caulobacter	modification methylase [EC:2.1.1.72]	65519	27	22097	101	56	10483	29276	7040	134599
K01523	Metabolism	Global and overview maps	Metabolic pathways	phosphoribosyl-ATP pyrophosphohydrolase [EC:3.6.1.31]	10256	26076	32771	29346	34558	97	13	61	133178
K01523	Metabolism	Global and overview maps	Biosynthesis of secondary metabolites	phosphoribosyl-ATP pyrophosphohydrolase [EC:3.6.1.31]	10256	26076	32771	29346	34558	97	13	61	133178
K01523	Metabolism	Global and overview maps	Biosynthesis of amino acids	phosphoribosyl-ATP pyrophosphohydrolase [EC:3.6.1.31]	10256	26076	32771	29346	34558	97	13	61	133178
K01523	Metabolism	Amino acid metabolism	Histidine metabolism	phosphoribosyl-ATP pyrophosphohydrolase [EC:3.6.1.31]	10256	26076	32771	29346	34558	97	13	61	133178
K01185	no type	no type	no type	lysozyme [EC:3.2.1.17]	58676	1010	3023	948	468	20763	28226	9912	123026
K00558	Metabolism	Global and overview maps	Metabolic pathways	DNA (cytosine-5)-methyltransferase 1 [EC:2.1.1.37]	43343	482	847	271	413	32442	32068	10492	120358
K00558	Metabolism	Amino acid metabolism	Cysteine and methionine metabolism	DNA (cytosine-5)-methyltransferase 1 [EC:2.1.1.37]	43343	482	847	271	413	32442	32068	10492	120358
K03580	no type	no type	no type	ATP-dependent helicase HepA [EC:3.6.4.-]	48965	1348	2754	1583	1163	16572	31565	11872	115822
K03684	no type	no type	no type	ribonuclease D [EC:3.1.13.5]	14616	21318	38120	16778	13081	6303	1740	2043	113999
K03274	Metabolism	Global and overview maps	Metabolic pathways	ADP-L-glycero-D-manno-heptose 6-epimerase [EC:5.1.3.20]	0	21525	33096	26174	30180	5	23	55	111058
K03274	Metabolism	Glycan biosynthesis and metabolism	Lipopolysaccharide biosynthesis	ADP-L-glycero-D-manno-heptose 6-epimerase [EC:5.1.3.20]	0	21525	33096	26174	30180	5	23	55	111058
K03733	no type	no type	no type	integrase/recombinase XerC	106788	0	1	0	0	2317	55	60	109221
K03465	Metabolism	Global and overview maps	Metabolic pathways	thymidylate synthase (FAD) [EC:2.1.1.148]	30949	14296	31386	11075	8112	6669	303	155	102945
K03465	Metabolism	Nucleotide metabolism	Pyrimidine metabolism	thymidylate synthase (FAD) [EC:2.1.1.148]	30949	14296	31386	11075	8112	6669	303	155	102945
K03465	Metabolism	Metabolism of cofactors and vitamins	One carbon pool by folate	thymidylate synthase (FAD) [EC:2.1.1.148]	30949	14296	31386	11075	8112	6669	303	155	102945
K07728	no type	no type	no type	putative transcriptional regulator	73847	35	71	155	23	19862	3485	4836	102314
K10747	Genetic Information Processing	Replication and repair	DNA replication	DNA ligase 1 [EC:6.5.1.1 6.5.1.6 6.5.1.7]	31836	18106	20047	15054	15118	123	536	674	101494
K10747	Genetic Information Processing	Replication and repair	Base excision repair	DNA ligase 1 [EC:6.5.1.1 6.5.1.6 6.5.1.7]	31836	18106	20047	15054	15118	123	536	674	101494
K10747	Genetic Information Processing	Replication and repair	Nucleotide excision repair	DNA ligase 1 [EC:6.5.1.1 6.5.1.6 6.5.1.7]	31836	18106	20047	15054	15118	123	536	674	101494
K10747	Genetic Information Processing	Replication and repair	Mismatch repair	DNA ligase 1 [EC:6.5.1.1 6.5.1.6 6.5.1.7]	31836	18106	20047	15054	15118	123	536	674	101494
K01160	no type	no type	no type	crossover junction endodeoxyribonuclease RusA [EC:3.1.22.4]	72763	124	823	279	374	16757	5031	4089	100240
K01160	no type	no type	no type	crossover junction endodeoxyribonuclease RusA [EC:3.1.22.4]	72763	124	823	279	374	16757	5031	4089	100240
K06187	Genetic Information Processing	Replication and repair	Homologous recombination	recombination protein RecR	24805	5319	8416	5483	4982	3107	22378	24279	98769
K07474	no type	no type	no type	phage terminase small subunit	44359	8514	8761	6309	8084	8916	2372	2687	90002
K01174	no type	no type	no type	micrococcal nuclease [EC:3.1.31.1]	12278	15525	19995	19706	18513	3	19	52	86091
K04801	Genetic Information Processing	Replication and repair	DNA replication	replication factor C small subunit	3	18780	23017	19385	22525	1806	29	86	85631
K02472	Metabolism	Global and overview maps	Metabolic pathways	UDP-N-acetyl-D-mannosaminuronic acid dehydrogenase [EC:1.1.1.336]	0	19145	21828	15744	16496	16	16	68	73313
K02472	Metabolism	Carbohydrate metabolism	Amino sugar and nucleotide sugar metabolism	UDP-N-acetyl-D-mannosaminuronic acid dehydrogenase [EC:1.1.1.336]	0	19145	21828	15744	16496	16	16	68	73313
K02472	Environmental Information Processing	Signal transduction	Two-component system	UDP-N-acetyl-D-mannosaminuronic acid dehydrogenase [EC:1.1.1.336]	0	19145	21828	15744	16496	16	16	68	73313
K02472	Cellular Processes	Cellular community - prokaryotes	Biofilm formation - Vibrio cholerae	UDP-N-acetyl-D-mannosaminuronic acid dehydrogenase [EC:1.1.1.336]	0	19145	21828	15744	16496	16	16	68	73313
K01833	Metabolism	Global and overview maps	Metabolic pathways	trypanothione synthetase/amidase [EC:6.3.1.9 3.5.1.-]	3995	0	0	0	0	37151	14722	16115	71983
K01833	Metabolism	Metabolism of other amino acid	Glutathione metabolism	trypanothione synthetase/amidase [EC:6.3.1.9 3.5.1.-]	3995	0	0	0	0	37151	14722	16115	71983
K00789	Metabolism	Global and overview maps	Biosynthesis of secondary metabolites	S-adenosylmethionine synthetase [EC:2.5.1.6]	11	15444	19416	16181	18751	20	21	65	69909
K00789	Metabolism	Global and overview maps	Biosynthesis of amino acids	S-adenosylmethionine synthetase [EC:2.5.1.6]	11	15444	19416	16181	18751	20	21	65	69909
K00789	Metabolism	Amino acid metabolism	Cysteine and methionine metabolism	S-adenosylmethionine synthetase [EC:2.5.1.6]	11	15444	19416	16181	18751	20	21	65	69909
K00789	Metabolism	Global and overview maps	Metabolic pathways	S-adenosylmethionine synthetase [EC:2.5.1.6]	11	15444	19416	16181	18751	20	21	65	69909
K09541	Genetic Information Processing	Folding, sorting and degradation	Protein processing in endoplasmic reticulum	crystallin, alpha A	11	15444	19416	16181	18751	20	21	65	69909
K09580	Genetic Information Processing	Folding, sorting and degradation	Protein processing in endoplasmic reticulum	protein disulfide-isomerase A1 [EC:5.3.4.1]	3561	14255	31347	10971	8021	5	9	22	68191
K10908	no type	no type	no type	DNA-directed RNA polymerase, mitochondrial [EC:2.7.7.6]	916	14246	31328	10954	8011	2341	43	36	67875
K06919	no type	no type	no type	putative DNA primase/helicase	25912	0	0	105	0	29926	2297	1725	59965
K00012	Metabolism	Global and overview maps	Metabolic pathways	UDPglucose 6-dehydrogenase [EC:1.1.1.22]	0	16141	16894	12880	13432	8	0	14	59369
K00012	Metabolism	Carbohydrate metabolism	Pentose and glucuronate interconversions	UDPglucose 6-dehydrogenase [EC:1.1.1.22]	0	16141	16894	12880	13432	8	0	14	59369
K00012	Metabolism	Carbohydrate metabolism	Amino sugar and nucleotide sugar metabolism	UDPglucose 6-dehydrogenase [EC:1.1.1.22]	0	16141	16894	12880	13432	8	0	14	59369
K00012	Metabolism	Carbohydrate metabolism	Ascorbate and aldarate metabolism	UDPglucose 6-dehydrogenase [EC:1.1.1.22]	0	16141	16894	12880	13432	8	0	14	59369
K07806	Metabolism	Global and overview maps	Metabolic pathways	UDP-4-amino-4-deoxy-L-arabinose-oxoglutarate aminotransferase [EC:2.6.1.87]	4	13293	13896	11438	12398	1875	796	1453	55153
K07806	Metabolism	Carbohydrate metabolism	Amino sugar and nucleotide sugar metabolism	UDP-4-amino-4-deoxy-L-arabinose-oxoglutarate aminotransferase [EC:2.6.1.87]	4	13293	13896	11438	12398	1875	796	1453	55153
K07806	Environmental Information Processing	Signal transduction	Two-component system	UDP-4-amino-4-deoxy-L-arabinose-oxoglutarate aminotransferase [EC:2.6.1.87]	4	13293	13896	11438	12398	1875	796	1453	55153
K21512	no type	no type	no type	terminase, large subunit [EC:3.1.21.4]	23128	0	0	0	0	24236	3394	3320	54078
K07461	no type	no type	no type	putative endonuclease	14478	1154	19687	412	2856	2664	6187	6184	53622
K12452	Metabolism	Global and overview maps	Metabolic pathways	CDP-4-dehydro-6-deoxyglucose reductase, E1 [EC:1.17.1.1]	34	13086	13759	11311	12294	2732	126	200	53542
K12452	Metabolism	Carbohydrate metabolism	Amino sugar and nucleotide sugar metabolism	CDP-4-dehydro-6-deoxyglucose reductase, E1 [EC:1.17.1.1]	34	13086	13759	11311	12294	2732	126	200	53542
K01156	no type	no type	no type	type III restriction enzyme [EC:3.1.21.5]	24012	1328	2771	1590	1179	3092	5686	13412	53070
K01143	no type	no type	no type	exodeoxyribonuclease (lambda-induced) [EC:3.1.11.3]	45924	12	34	102	28	4749	864	1342	53055
K06217	no type	no type	no type	phosphate starvation-inducible protein PhoH and related proteins	35	10381	13947	12166	10511	469	1867	3195	52571
K07175	no type	no type	no type	PhoH-like ATPase	35	10381	13947	12166	10511	469	1867	3195	52571
K01494	Metabolism	Nucleotide metabolism	Pyrimidine metabolism	dCTP deaminase [EC:3.5.4.13]	4975	2620	5411	2759	3031	14247	6870	11924	51837
K01494	Metabolism	Global and overview maps	Metabolic pathways	dCTP deaminase [EC:3.5.4.13]	4975	2620	5411	2759	3031	14247	6870	11924	51837
K03111	Genetic Information Processing	Replication and repair	DNA replication	single-strand DNA-binding protein	47622	3	11	2	16	3201	72	82	51009
K03111	Genetic Information Processing	Replication and repair	Mismatch repair	single-strand DNA-binding protein	47622	3	11	2	16	3201	72	82	51009
K03111	Genetic Information Processing	Replication and repair	Homologous recombination	single-strand DNA-binding protein	47622	3	11	2	16	3201	72	82	51009
K10046	Metabolism	Global and overview maps	Metabolic pathways	GDP-D-mannose 3', 5'-epimerase [EC:5.1.3.18 5.1.3.-]	3	12930	13626	11140	12121	114	56	96	50086
K10046	Metabolism	Global and overview maps	Biosynthesis of secondary metabolites	GDP-D-mannose 3', 5'-epimerase [EC:5.1.3.18 5.1.3.-]	3	12930	13626	11140	12121	114	56	96	50086
K10046	Metabolism	Carbohydrate metabolism	Ascorbate and aldarate metabolism	GDP-D-mannose 3', 5'-epimerase [EC:5.1.3.18 5.1.3.-]	3	12930	13626	11140	12121	114	56	96	50086
K10046	Metabolism	Carbohydrate metabolism	Amino sugar and nucleotide sugar metabolism	GDP-D-mannose 3', 5'-epimerase [EC:5.1.3.18 5.1.3.-]	3	12930	13626	11140	12121	114	56	96	50086
K02686	Genetic Information Processing	Replication and repair	Homologous recombination	primosomal replication protein N	46504	3	11	2	16	3201	72	82	49891
K07142	Metabolism	Metabolism of cofactors and vitamins	Folate biosynthesis	2-amino-4-hydroxy-6-hydroxymethyldihydropteridine diphosphokinase [EC:2.7.6.3]	1207	1	2	0	0	40113	4065	4355	49743
K14572	Genetic Information Processing	Translation	Ribosome biogenesis in eukaryotes	midasin	6742	4822	6522	4328	3523	5031	8240	10143	49351
K07451	no type	no type	no type	5-methylcytosine-specific restriction enzyme A [EC:3.1.21.-]	4362	484	810	64	349	5851	28743	6849	47512
K10896	Genetic Information Processing	Replication and repair	Fanconi anemia pathway	fanconi anemia group M protein	19092	25	1	221	70	19149	4176	4212	46946
K07464	no type	no type	no type	CRISPR-associated exonuclease Cas4 [EC:3.1.12.1]	0	0	0	0	0	35645	6398	4565	46608
K03629	Genetic Information Processing	Replication and repair	Homologous recombination	DNA replication and repair protein RecF	43640	0	12	446	0	1	0	0	44099
K03269	Metabolism	Global and overview maps	Metabolic pathways	UDP-2,3-diacylglucosamine hydrolase [EC:3.6.1.54]	13804	25	41	116	100	23443	2505	3088	43122
K03269	Metabolism	Glycan biosynthesis and metabolism	Lipopolysaccharide biosynthesis	UDP-2,3-diacylglucosamine hydrolase [EC:3.6.1.54]	13804	25	41	116	100	23443	2505	3088	43122
K11144	no type	no type	no type	primosomal protein DnaI	40720	0	12	36	0	1862	6	3	42639
K01356	no type	no type	no type	repressor LexA [EC:3.4.21.88]	35223	33	22	4	0	2359	1748	2472	41861
K03088	no type	no type	no type	RNA polymerase sigma-70 factor, ECF subfamily	22565	24	7	2	1	12225	3305	2548	40677
K01613	Metabolism	Global and overview maps	Metabolic pathways	phosphatidylserine decarboxylase [EC:4.1.1.65]	30	8216	11801	10468	8563	204	153	364	39799
K01613	Metabolism	Lipid metabolism	Glycerophospholipid metabolism	phosphatidylserine decarboxylase [EC:4.1.1.65]	30	8216	11801	10468	8563	204	153	364	39799
K01613	Metabolism	Global and overview maps	Biosynthesis of secondary metabolites	phosphatidylserine decarboxylase [EC:4.1.1.65]	30	8216	11801	10468	8563	204	153	364	39799
K10699	Genetic Information Processing	Folding, sorting and degradation	Ubiquitin mediated proteolysis	ubiquitin-activating enzyme E1-like protein 2 [EC:6.2.1.45]	39545	53	5	51	5	6	0	0	39665
K18955	no type	no type	no type	WhiB family transcriptional regulator, redox-sensing transcriptional regulator	0	0	0	0	0	28496	5439	3857	37792
K03648	Genetic Information Processing	Replication and repair	Base excision repair	uracil-DNA glycosylase [EC:3.2.2.27]	14599	234	477	412	188	2754	6570	11178	36412
K00612	no type	no type	no type	carbamoyltransferase [EC:2.1.3.-]	41	7848	11412	4159	9862	268	46	72	33708
K13472	Organismal Systems	Environmental adaptation	Plant-pathogen interaction	sulfotransferase	0	0	0	0	0	29516	1958	2016	33490
K03581	Genetic Information Processing	Replication and repair	Homologous recombination	exodeoxyribonuclease V alpha subunit [EC:3.1.11.5]	10755	5496	4688	4495	3432	2416	627	848	32757
K14059	no type	no type	no type	integrase	32097	0	0	0	0	2	0	0	32099
K01520	Metabolism	Nucleotide metabolism	Pyrimidine metabolism	dUTP pyrophosphatase [EC:3.6.1.23]	2054	1939	3441	2161	2840	396	6576	11648	31055
K01520	Metabolism	Xenobiotics biodegradation and metabolism	Drug metabolism - other enzymes	dUTP pyrophosphatase [EC:3.6.1.23]	2054	1939	3441	2161	2840	396	6576	11648	31055
K01520	Metabolism	Global and overview maps	Metabolic pathways	dUTP pyrophosphatase [EC:3.6.1.23]	2054	1939	3441	2161	2840	396	6576	11648	31055
K15423	Organismal Systems	Endocrine system	Glucagon signaling pathway	serine/threonine-protein phosphatase 4 catalytic subunit [EC:3.1.3.16]	23638	0	5	410	1	270	894	4232	29450
K01696	Metabolism	Global and overview maps	Biosynthesis of secondary metabolites	tryptophan synthase beta chain [EC:4.2.1.20]	7879	0	2	8	0	4518	9605	6569	28581
K01696	Metabolism	Global and overview maps	Biosynthesis of amino acids	tryptophan synthase beta chain [EC:4.2.1.20]	7879	0	2	8	0	4518	9605	6569	28581
K01696	Metabolism	Amino acid metabolism	Glycine, serine and threonine metabolism	tryptophan synthase beta chain [EC:4.2.1.20]	7879	0	2	8	0	4518	9605	6569	28581
K01696	Metabolism	Amino acid metabolism	Phenylalanine, tyrosine and tryptophan biosynthesis	tryptophan synthase beta chain [EC:4.2.1.20]	7879	0	2	8	0	4518	9605	6569	28581
K01696	Metabolism	Global and overview maps	Metabolic pathways	tryptophan synthase beta chain [EC:4.2.1.20]	7879	0	2	8	0	4518	9605	6569	28581
K02316	Genetic Information Processing	Replication and repair	DNA replication	DNA primase [EC:2.7.7.101]	8442	0	0	0	0	15740	2496	1707	28385
K03763	Genetic Information Processing	Replication and repair	DNA replication	DNA polymerase III subunit alpha, Gram-positive type [EC:2.7.7.7]	28235	0	0	1	0	4	0	1	28241
K03763	Genetic Information Processing	Replication and repair	Mismatch repair	DNA polymerase III subunit alpha, Gram-positive type [EC:2.7.7.7]	28235	0	0	1	0	4	0	1	28241
K03763	Genetic Information Processing	Replication and repair	Homologous recombination	DNA polymerase III subunit alpha, Gram-positive type [EC:2.7.7.7]	28235	0	0	1	0	4	0	1	28241
K07455	no type	no type	no type	recombination protein RecT	26202	0	0	11	0	0	1	0	26214
K07260	Metabolism	Global and overview maps	Metabolic pathways	zinc D-Ala-D-Ala carboxypeptidase [EC:3.4.17.14]	0	0	0	0	0	17063	3871	4391	25325
K07260	Metabolism	Glycan biosynthesis and metabolism	Peptidoglycan biosynthesis	zinc D-Ala-D-Ala carboxypeptidase [EC:3.4.17.14]	0	0	0	0	0	17063	3871	4391	25325
K07260	Environmental Information Processing	Signal transduction	Two-component system	zinc D-Ala-D-Ala carboxypeptidase [EC:3.4.17.14]	0	0	0	0	0	17063	3871	4391	25325
K01160	no type	no type	no type	crossover junction endodeoxyribonuclease RusA [EC:3.1.21.10]	19310	65	240	55	80	5188	71	61	25070
K01160	no type	no type	no type	crossover junction endodeoxyribonuclease RusA [EC:3.1.21.10]	19310	65	240	55	80	5188	71	61	25070
K02334	no type	no type	no type	DNA polymerase bacteriophage-type [EC:2.7.7.7]	16053	0	8	0	1	3853	951	958	21824
K01854	Metabolism	Global and overview maps	Metabolic pathways	UDP-galactopyranose mutase [EC:5.4.99.9]	80	682	19374	410	299	14	120	117	21096
K01854	Metabolism	Carbohydrate metabolism	Galactose metabolism	UDP-galactopyranose mutase [EC:5.4.99.9]	80	682	19374	410	299	14	120	117	21096
K01854	Metabolism	Carbohydrate metabolism	Amino sugar and nucleotide sugar metabolism	UDP-galactopyranose mutase [EC:5.4.99.9]	80	682	19374	410	299	14	120	117	21096
K21929	Genetic Information Processing	Replication and repair	Base excision repair	uracil-DNA glycosylase [EC:3.2.2.27]	14599	25	1	117	70	2481	1022	1084	19399
K01358	Cellular Processes	Cell growth and death	Cell cycle - Caulobacter	ATP-dependent Clp protease, protease subunit [EC:3.4.21.92]	18669	0	0	11	0	0	0	0	18680
K01358	Organismal Systems	Aging	Longevity regulating pathway - worm	ATP-dependent Clp protease, protease subunit [EC:3.4.21.92]	18669	0	0	11	0	0	0	0	18680
K01710	Metabolism	Global and overview maps	Metabolic pathways	dTDP-glucose 4,6-dehydratase [EC:4.2.1.46]	2647	2021	2870	1901	1982	4383	818	1488	18110
K01710	Metabolism	Global and overview maps	Biosynthesis of secondary metabolites	dTDP-glucose 4,6-dehydratase [EC:4.2.1.46]	2647	2021	2870	1901	1982	4383	818	1488	18110
K01710	Metabolism	Metabolism of terpenoids and polyketides	Polyketide sugar unit biosynthesis	dTDP-glucose 4,6-dehydratase [EC:4.2.1.46]	2647	2021	2870	1901	1982	4383	818	1488	18110
K01710	Metabolism	Metabolism of terpenoids and polyketides	Biosynthesis of vancomycin group antibiotics	dTDP-glucose 4,6-dehydratase [EC:4.2.1.46]	2647	2021	2870	1901	1982	4383	818	1488	18110
K01710	Metabolism	Biosynthesis of other secondary metabolites	Streptomycin biosynthesis	dTDP-glucose 4,6-dehydratase [EC:4.2.1.46]	2647	2021	2870	1901	1982	4383	818	1488	18110
K01710	Metabolism	Biosynthesis of other secondary metabolites	Acarbose and validamycin biosynthesis	dTDP-glucose 4,6-dehydratase [EC:4.2.1.46]	2647	2021	2870	1901	1982	4383	818	1488	18110
K19789	no type	no type	no type	DNA repair protein RadD	6988	0	0	0	0	7565	1609	1768	17930
K06223	Genetic Information Processing	Replication and repair	Mismatch repair	DNA adenine methylase [EC:2.1.1.72]	7897	0	0	0	0	7498	968	1097	17460
K08000	no type	no type	no type	matrix metalloproteinase-21 [EC:3.4.24.-]	17220	0	2	0	0	14	0	1	17237
K01489	Metabolism	Global and overview maps	Metabolic pathways	cytidine deaminase [EC:3.5.4.5]	16817	5	2	11	0	0	0	0	16835
K01489	Metabolism	Nucleotide metabolism	Pyrimidine metabolism	cytidine deaminase [EC:3.5.4.5]	16817	5	2	11	0	0	0	0	16835
K01489	Metabolism	Xenobiotics biodegradation and metabolism	Drug metabolism - other enzymes	cytidine deaminase [EC:3.5.4.5]	16817	5	2	11	0	0	0	0	16835
K14440	no type	no type	no type	SWI/SNF-related matrix-associated actin-dependent regulator of chromatin subfamily A-like protein 1 [EC:3.6.4.12]	13024	20	15	4	11	225	1302	1957	16558
K23960	no type	no type	no type	mRNA m6A methyltransferase non-catalytic subunit	4159	4	11032	0	4	403	385	432	16419
K02970	Genetic Information Processing	Translation	Ribosome	small subunit ribosomal protein S21	7	856	1831	1026	1680	585	4194	6173	16352
K13590	Cellular Processes	Cell growth and death	Cell cycle - Caulobacter	diguanylate cyclase [EC:2.7.7.65]	16004	0	2	8	0	0	0	0	16014
K07172	no type	no type	no type	antitoxin MazE	15854	0	1	0	0	0	0	0	15855
K09284	no type	no type	no type	AP2-like factor, euAP2 lineage	15854	0	1	0	0	0	0	0	15855
K10873	Genetic Information Processing	Replication and repair	Homologous recombination	DNA repair and recombination protein RAD52	15854	0	1	0	0	0	0	0	15855
K18829	no type	no type	no type	antitoxin VapB	15854	0	1	0	0	0	0	0	15855
K21473	no type	no type	no type	peptidoglycan DL-endopeptidase RipA [EC:3.4.-.-]	1642	0	0	0	5	13442	168	125	15382
K04042	Metabolism	Global and overview maps	Metabolic pathways	bifunctional UDP-N-acetylglucosamine pyrophosphorylase / glucosamine-1-phosphate N-acetyltransferase [EC:2.7.7.23 2.3.1.157]	10369	2	4	0	2	1533	1565	1801	15276
K04042	Metabolism	Carbohydrate metabolism	Amino sugar and nucleotide sugar metabolism	bifunctional UDP-N-acetylglucosamine pyrophosphorylase / glucosamine-1-phosphate N-acetyltransferase [EC:2.7.7.23 2.3.1.157]	10369	2	4	0	2	1533	1565	1801	15276
K21522	no type	no type	no type	endonuclease V [EC:3.2.2.17]	14498	0	0	0	1	0	0	0	14499
K00957	Metabolism	Global and overview maps	Metabolic pathways	sulfate adenylyltransferase subunit 2 [EC:2.7.7.4]	9870	2	6	8	2	2326	834	1364	14412
K00957	Metabolism	Global and overview maps	Biosynthesis of secondary metabolites	sulfate adenylyltransferase subunit 2 [EC:2.7.7.4]	9870	2	6	8	2	2326	834	1364	14412
K00957	Metabolism	Global and overview maps	Microbial metabolism in diverse environments	sulfate adenylyltransferase subunit 2 [EC:2.7.7.4]	9870	2	6	8	2	2326	834	1364	14412
K00957	Metabolism	Energy metabolis	Sulfur metabolism	sulfate adenylyltransferase subunit 2 [EC:2.7.7.4]	9870	2	6	8	2	2326	834	1364	14412
K00957	Metabolism	Nucleotide metabolism	Purine metabolism	sulfate adenylyltransferase subunit 2 [EC:2.7.7.4]	9870	2	6	8	2	2326	834	1364	14412
K00957	Metabolism	Metabolism of other amino acid	Selenocompound metabolism	sulfate adenylyltransferase subunit 2 [EC:2.7.7.4]	9870	2	6	8	2	2326	834	1364	14412
K00957	Metabolism	Biosynthesis of other secondary metabolites	Monobactam biosynthesis	sulfate adenylyltransferase subunit 2 [EC:2.7.7.4]	9870	2	6	8	2	2326	834	1364	14412
K00737	Metabolism	Global and overview maps	Metabolic pathways	beta-1,4-mannosyl-glycoprotein beta-1,4-N-acetylglucosaminyltransferase [EC:2.4.1.144]	0	0	0	0	0	13567	296	412	14275
K00737	Metabolism	Glycan biosynthesis and metabolism	N-Glycan biosynthesis	beta-1,4-mannosyl-glycoprotein beta-1,4-N-acetylglucosaminyltransferase [EC:2.4.1.144]	0	0	0	0	0	13567	296	412	14275
K03705	no type	no type	no type	heat-inducible transcriptional repressor	14111	0	0	0	0	1	0	1	14113
K04773	no type	no type	no type	protease IV [EC:3.4.21.-]	4232	0	0	0	0	5552	2135	2064	13983
K03667	no type	no type	no type	ATP-dependent HslUV protease ATP-binding subunit HslU	1446	1614	2793	1751	2416	3703	47	66	13836
K06062	Environmental Information Processing	Signal transduction	Notch signaling pathway	histone acetyltransferase [EC:2.3.1.48]	1789	0	5	0	0	6458	3290	2221	13763
K06062	Organismal Systems	Endocrine system	Thyroid hormone signaling pathway	histone acetyltransferase [EC:2.3.1.48]	1789	0	5	0	0	6458	3290	2221	13763
K20110	no type	no type	no type	desampylase [EC:3.4.19.15]	0	0	0	0	5	13442	168	125	13740
K15520	no type	no type	no type	mycothiol synthase [EC:2.3.1.189]	8983	2	44	0	32	2554	591	887	13093
K18691	no type	no type	no type	membrane-bound lytic murein transglycosylase F [EC:4.2.2.-]	5143	0	0	0	0	3815	1796	2242	12996
K01210	Metabolism	Global and overview maps	Metabolic pathways	glucan 1,3-beta-glucosidase [EC:3.2.1.58]	12547	53	5	51	5	13	1	1	12676
K01210	Metabolism	Carbohydrate metabolism	Starch and sucrose metabolism	glucan 1,3-beta-glucosidase [EC:3.2.1.58]	12547	53	5	51	5	13	1	1	12676
K01495	Metabolism	Global and overview maps	Metabolic pathways	GTP cyclohydrolase IA [EC:3.5.4.16]	0	0	0	3	2	3401	4008	5176	12590
K01495	Metabolism	Metabolism of cofactors and vitamins	Folate biosynthesis	GTP cyclohydrolase IA [EC:3.5.4.16]	0	0	0	3	2	3401	4008	5176	12590
K01737	Metabolism	Global and overview maps	Metabolic pathways	6-pyruvoyltetrahydropterin/6-carboxytetrahydropterin synthase [EC:4.2.3.12 4.1.2.50]	0	0	0	3	2	3401	4008	5176	12590
K01737	Metabolism	Metabolism of cofactors and vitamins	Folate biosynthesis	6-pyruvoyltetrahydropterin/6-carboxytetrahydropterin synthase [EC:4.2.3.12 4.1.2.50]	0	0	0	3	2	3401	4008	5176	12590
K09125	no type	no type	no type	queuosine precursor transporter	0	0	0	3	2	3401	4008	5176	12590
K10026	Metabolism	Global and overview maps	Metabolic pathways	7-carboxy-7-deazaguanine synthase [EC:4.3.99.3]	0	0	0	3	2	3401	4008	5176	12590
K10026	Metabolism	Metabolism of cofactors and vitamins	Folate biosynthesis	7-carboxy-7-deazaguanine synthase [EC:4.3.99.3]	0	0	0	3	2	3401	4008	5176	12590
K23341	no type	no type	no type	erlin	4756	233	145	394	260	102	2219	3589	11698
K01462	no type	no type	no type	peptide deformylase [EC:3.5.1.88]	11583	0	2	8	0	4	0	1	11598
K06920	Metabolism	Global and overview maps	Metabolic pathways	7-cyano-7-deazaguanine synthase [EC:6.3.4.20]	0	1608	7264	488	1848	10	0	0	11218
K06920	Metabolism	Metabolism of cofactors and vitamins	Folate biosynthesis	7-cyano-7-deazaguanine synthase [EC:6.3.4.20]	0	1608	7264	488	1848	10	0	0	11218
K21502	no type	no type	no type	DNA primase/helicase [EC:2.7.7.- 3.6.4.12]	8799	0	0	0	0	2337	35	17	11188
K14266	Metabolism	Global and overview maps	Metabolic pathways	tryptophan 7-halogenase [EC:1.14.19.9]	0	1586	2649	1300	4594	72	11	11	10223
K14266	Metabolism	Global and overview maps	Biosynthesis of secondary metabolites	tryptophan 7-halogenase [EC:1.14.19.9]	0	1586	2649	1300	4594	72	11	11	10223
K14266	Metabolism	Biosynthesis of other secondary metabolites	Staurosporine biosynthesis	tryptophan 7-halogenase [EC:1.14.19.9]	0	1586	2649	1300	4594	72	11	11	10223
K23319	no type	no type	no type	flavine halogenase [EC:1.14.14.-]	0	1586	2649	1300	4594	72	11	11	10223
K01447	no type	no type	no type	N-acetylmuramoyl-L-alanine amidase [EC:3.5.1.28]	9636	0	0	0	0	0	0	0	9636
K13273	Metabolism	Global and overview maps	Metabolic pathways	phosphomevalonate kinase [EC:2.7.4.2]	2593	0	8	7	1	2751	2048	1977	9385
K13273	Metabolism	Global and overview maps	Biosynthesis of secondary metabolites	phosphomevalonate kinase [EC:2.7.4.2]	2593	0	8	7	1	2751	2048	1977	9385
K13273	Metabolism	Metabolism of terpenoids and polyketides	Terpenoid backbone biosynthesis	phosphomevalonate kinase [EC:2.7.4.2]	2593	0	8	7	1	2751	2048	1977	9385
K13273	Cellular Processes	Transport and catabolism	Peroxisome	phosphomevalonate kinase [EC:2.7.4.2]	2593	0	8	7	1	2751	2048	1977	9385
K01493	Metabolism	Global and overview maps	Metabolic pathways	dCMP deaminase [EC:3.5.4.12]	9140	0	2	8	0	0	0	0	9150
K01493	Metabolism	Nucleotide metabolism	Pyrimidine metabolism	dCMP deaminase [EC:3.5.4.12]	9140	0	2	8	0	0	0	0	9150
K11136	no type	no type	no type	regulator of telomere elongation helicase 1 [EC:3.6.4.12]	8978	0	40	0	30	0	0	0	9048
K21507	no type	no type	no type	methyltransferase [EC:2.1.1.-]	86	0	0	105	0	7594	519	468	8772
K02841	Metabolism	Global and overview maps	Metabolic pathways	heptosyltransferase I [EC:2.4.-.-]	2567	0	8	0	0	89	1886	4215	8765
K02841	Metabolism	Glycan biosynthesis and metabolism	Lipopolysaccharide biosynthesis	heptosyltransferase I [EC:2.4.-.-]	2567	0	8	0	0	89	1886	4215	8765
K07733	no type	no type	no type	prophage regulatory protein	7893	0	0	0	0	323	277	238	8731
K02377	Metabolism	Global and overview maps	Metabolic pathways	GDP-L-fucose synthase [EC:1.1.1.271]	4	1932	1741	1504	1641	1658	54	84	8618
K02377	Metabolism	Carbohydrate metabolism	Fructose and mannose metabolism	GDP-L-fucose synthase [EC:1.1.1.271]	4	1932	1741	1504	1641	1658	54	84	8618
K02377	Metabolism	Carbohydrate metabolism	Amino sugar and nucleotide sugar metabolism	GDP-L-fucose synthase [EC:1.1.1.271]	4	1932	1741	1504	1641	1658	54	84	8618
K00571	no type	no type	no type	site-specific DNA-methyltransferase (adenine-specific) [EC:2.1.1.72]	2017	12	21	66	28	5976	90	76	8286
K11703	Metabolism	Global and overview maps	Metabolic pathways	collagen beta-1,O-galactosyltransferase [EC:2.4.1.50]	0	3	6	0	0	498	3182	4286	7975
K11703	Metabolism	Amino acid metabolism	Lysine degradation	collagen beta-1,O-galactosyltransferase [EC:2.4.1.50]	0	3	6	0	0	498	3182	4286	7975
K11703	Metabolism	Glycan biosynthesis and metabolism	Other types of O-glycan biosynthesis	collagen beta-1,O-galactosyltransferase [EC:2.4.1.50]	0	3	6	0	0	498	3182	4286	7975
K14744	no type	no type	no type	prophage endopeptidase [EC:3.4.-.-]	7879	0	2	8	0	0	0	0	7889
K21392	no type	no type	no type	adipocyte enhancer-binding protein 1	7879	0	2	8	0	0	0	0	7889
K03563	Environmental Information Processing	Signal transduction	Two-component system	carbon storage regulator	5964	0	0	0	0	1860	5	3	7832
K03563	Cellular Processes	Cellular community - prokaryotes	Biofilm formation - Vibrio cholerae	carbon storage regulator	5964	0	0	0	0	1860	5	3	7832
K03563	Cellular Processes	Cellular community - prokaryotes	Biofilm formation - Pseudomonas aeruginosa	carbon storage regulator	5964	0	0	0	0	1860	5	3	7832
K03563	Cellular Processes	Cellular community - prokaryotes	Biofilm formation - Escherichia coli	carbon storage regulator	5964	0	0	0	0	1860	5	3	7832
K01183	Metabolism	Global and overview maps	Metabolic pathways	chitinase [EC:3.2.1.14]	7665	0	166	0	0	0	0	0	7831
K01183	Metabolism	Carbohydrate metabolism	Amino sugar and nucleotide sugar metabolism	chitinase [EC:3.2.1.14]	7665	0	166	0	0	0	0	0	7831
K01711	Metabolism	Global and overview maps	Metabolic pathways	GDPmannose 4,6-dehydratase [EC:4.2.1.47]	2616	363	270	298	277	1761	740	1357	7682
K01711	Metabolism	Carbohydrate metabolism	Fructose and mannose metabolism	GDPmannose 4,6-dehydratase [EC:4.2.1.47]	2616	363	270	298	277	1761	740	1357	7682
K01711	Metabolism	Carbohydrate metabolism	Amino sugar and nucleotide sugar metabolism	GDPmannose 4,6-dehydratase [EC:4.2.1.47]	2616	363	270	298	277	1761	740	1357	7682
K07483	no type	no type	no type	transposase	7479	0	0	0	0	114	14	8	7615
K02536	Metabolism	Global and overview maps	Metabolic pathways	UDP-3-O-[3-hydroxymyristoyl] glucosamine N-acyltransferase [EC:2.3.1.191]	7512	0	0	0	0	0	0	0	7512
K02536	Metabolism	Glycan biosynthesis and metabolism	Lipopolysaccharide biosynthesis	UDP-3-O-[3-hydroxymyristoyl] glucosamine N-acyltransferase [EC:2.3.1.191]	7512	0	0	0	0	0	0	0	7512
K15529	no type	no type	no type	ADP-ribose 1''-phosphate phosphatase [EC:3.1.3.84]	7512	0	0	0	0	0	0	0	7512
K24309	no type	no type	no type	methylcytosine dioxygenase TET2/3 [EC:1.14.11.-]	1	9	9	3	11	1794	2673	2796	7296
K06952	no type	no type	no type	uncharacterized protein	7191	0	0	11	0	0	0	0	7202
K01611	Metabolism	Global and overview maps	Metabolic pathways	S-adenosylmethionine decarboxylase [EC:4.1.1.50]	0	2	10	0	0	6665	295	136	7108
K01611	Metabolism	Amino acid metabolism	Cysteine and methionine metabolism	S-adenosylmethionine decarboxylase [EC:4.1.1.50]	0	2	10	0	0	6665	295	136	7108
K01611	Metabolism	Amino acid metabolism	Arginine and proline metabolism	S-adenosylmethionine decarboxylase [EC:4.1.1.50]	0	2	10	0	0	6665	295	136	7108
K00718	Metabolism	Global and overview maps	Metabolic pathways	galactoside 2-L-fucosyltransferase 1/2 [EC:2.4.1.69]	30	35	71	50	23	1095	2199	3600	7103
K00718	Metabolism	Glycan biosynthesis and metabolism	Glycosphingolipid biosynthesis - lacto and neolacto series	galactoside 2-L-fucosyltransferase 1/2 [EC:2.4.1.69]	30	35	71	50	23	1095	2199	3600	7103
K00718	Metabolism	Glycan biosynthesis and metabolism	Glycosphingolipid biosynthesis - globo and isoglobo series	galactoside 2-L-fucosyltransferase 1/2 [EC:2.4.1.69]	30	35	71	50	23	1095	2199	3600	7103
K03165	Genetic Information Processing	Replication and repair	Homologous recombination	DNA topoisomerase III [EC:5.6.2.1]	7024	0	0	0	0	0	1	0	7025
K03165	Genetic Information Processing	Replication and repair	Fanconi anemia pathway	DNA topoisomerase III [EC:5.6.2.1]	7024	0	0	0	0	0	1	0	7025
K11066	no type	no type	no type	N-acetylmuramoyl-L-alanine amidase [EC:3.5.1.28]	6976	0	0	0	0	0	0	0	6976
K01784	Metabolism	Global and overview maps	Metabolic pathways	UDP-glucose 4-epimerase [EC:5.1.3.2]	0	1502	2467	1432	1532	4	8	27	6972
K01784	Metabolism	Carbohydrate metabolism	Galactose metabolism	UDP-glucose 4-epimerase [EC:5.1.3.2]	0	1502	2467	1432	1532	4	8	27	6972
K01784	Metabolism	Carbohydrate metabolism	Amino sugar and nucleotide sugar metabolism	UDP-glucose 4-epimerase [EC:5.1.3.2]	0	1502	2467	1432	1532	4	8	27	6972
K10770	no type	no type	no type	alkylated DNA repair protein alkB homolog 8 [EC:1.14.11.- 2.1.1.229]	2	233	145	394	260	102	2219	3589	6944
K06204	Cellular Processes	Cellular community - prokaryotes	Biofilm formation - Escherichia coli	DnaK suppressor protein	6166	65	240	55	80	187	43	38	6874
K03615	no type	no type	no type	H+/Na+-translocating ferredoxin:NAD+ oxidoreductase subunit C [EC:7.1.1.11 7.2.1.2]	0	133	283	191	51	95	2062	3929	6744
K04763	no type	no type	no type	integrase/recombinase XerD	6580	0	0	0	0	0	0	0	6580
K21688	no type	no type	no type	resuscitation-promoting factor RpfB	3551	0	0	0	0	1742	322	817	6432
K00602	Metabolism	Global and overview maps	Metabolic pathways	phosphoribosylaminoimidazolecarboxamide formyltransferase / IMP cyclohydrolase [EC:2.1.2.3 3.5.4.10]	3	338	534	409	549	1760	1082	1636	6311
K00602	Metabolism	Global and overview maps	Biosynthesis of secondary metabolites	phosphoribosylaminoimidazolecarboxamide formyltransferase / IMP cyclohydrolase [EC:2.1.2.3 3.5.4.10]	3	338	534	409	549	1760	1082	1636	6311
K00602	Metabolism	Nucleotide metabolism	Purine metabolism	phosphoribosylaminoimidazolecarboxamide formyltransferase / IMP cyclohydrolase [EC:2.1.2.3 3.5.4.10]	3	338	534	409	549	1760	1082	1636	6311
K00602	Metabolism	Metabolism of cofactors and vitamins	One carbon pool by folate	phosphoribosylaminoimidazolecarboxamide formyltransferase / IMP cyclohydrolase [EC:2.1.2.3 3.5.4.10]	3	338	534	409	549	1760	1082	1636	6311
K01734	Metabolism	Global and overview maps	Metabolic pathways	methylglyoxal synthase [EC:4.2.3.3]	3	338	534	409	549	1760	1082	1636	6311
K01734	Metabolism	Global and overview maps	Microbial metabolism in diverse environments	methylglyoxal synthase [EC:4.2.3.3]	3	338	534	409	549	1760	1082	1636	6311
K01734	Metabolism	Carbohydrate metabolism	Propanoate metabolism	methylglyoxal synthase [EC:4.2.3.3]	3	338	534	409	549	1760	1082	1636	6311
K21525	no type	no type	no type	endonuclease I [EC:3.1.21.2]	3895	1	0	0	0	2338	35	17	6286
K02338	Genetic Information Processing	Replication and repair	DNA replication	DNA polymerase III subunit beta [EC:2.7.7.7]	5820	0	0	410	0	1	0	0	6231
K02338	Genetic Information Processing	Replication and repair	Mismatch repair	DNA polymerase III subunit beta [EC:2.7.7.7]	5820	0	0	410	0	1	0	0	6231
K02338	Genetic Information Processing	Replication and repair	Homologous recombination	DNA polymerase III subunit beta [EC:2.7.7.7]	5820	0	0	410	0	1	0	0	6231
K10650	no type	no type	no type	tripartite motif-containing protein 11 [EC:2.3.2.27]	3481	476	1547	145	474	10	0	3	6136
K24288	no type	no type	no type	MMP 1-O-methyltransferase [EC:2.1.1.365]	1159	0	0	0	0	4536	112	105	5912
K07501	no type	no type	no type	3'-5' exonuclease	1989	182	401	238	376	122	1028	1554	5890
K24051	no type	no type	no type	SprT-like domain-contaning protein Spartan	4405	0	0	0	0	1286	7	8	5706
K02541	Genetic Information Processing	Replication and repair	DNA replication	DNA replication licensing factor MCM3 [EC:3.6.4.12]	0	2	5516	0	2	0	0	0	5520
K02541	Cellular Processes	Cell growth and death	Cell cycle	DNA replication licensing factor MCM3 [EC:3.6.4.12]	0	2	5516	0	2	0	0	0	5520
K02541	Cellular Processes	Cell growth and death	Cell cycle - yeast	DNA replication licensing factor MCM3 [EC:3.6.4.12]	0	2	5516	0	2	0	0	0	5520
K02541	Cellular Processes	Cell growth and death	Meiosis - yeast	DNA replication licensing factor MCM3 [EC:3.6.4.12]	0	2	5516	0	2	0	0	0	5520
K05925	no type	no type	no type	mRNA m6A methyltransferase catalytic subunit [EC:2.1.1.348]	0	2	5516	0	2	0	0	0	5520
K10726	Genetic Information Processing	Replication and repair	DNA replication	replicative DNA helicase Mcm [EC:3.6.4.-]	0	2	5516	0	2	0	0	0	5520
K00980	Metabolism	Lipid metabolism	Glycerophospholipid metabolism	glycerol-3-phosphate cytidylyltransferase [EC:2.7.7.39]	30	207	139	127	104	2802	724	1308	5441
K03557	Cellular Processes	Cellular community - prokaryotes	Biofilm formation - Vibrio cholerae	Fis family transcriptional regulator, factor for inversion stimulation protein	2232	0	0	0	0	2949	16	9	5206
K13439	Organismal Systems	Environmental adaptation	Plant-pathogen interaction	cysteine protease avirulence protein AvrRpt2 [EC:3.4.22.-]	2580	0	2	0	0	2339	35	17	4973
K15255	no type	no type	no type	ATP-dependent DNA helicase PIF1 [EC:3.6.4.12]	4944	0	0	0	0	0	0	0	4944
K09882	Metabolism	Global and overview maps	Metabolic pathways	cobaltochelatase CobS [EC:6.6.1.2]	2615	66	216	119	67	1745	21	47	4896
K09882	Metabolism	Metabolism of cofactors and vitamins	Porphyrin and chlorophyll metabolism	cobaltochelatase CobS [EC:6.6.1.2]	2615	66	216	119	67	1745	21	47	4896
K06236	Environmental Information Processing	Signal transduction	PI3K-Akt signaling pathway	collagen type I alpha	0	0	0	0	0	763	1705	2419	4887
K06236	Environmental Information Processing	Signaling molecules and interaction	ECM-receptor interaction	collagen type I alpha	0	0	0	0	0	763	1705	2419	4887
K06236	Cellular Processes	Cellular community - eukaryotes	Focal adhesion	collagen type I alpha	0	0	0	0	0	763	1705	2419	4887
K06236	Organismal Systems	Immune system	Platelet activation	collagen type I alpha	0	0	0	0	0	763	1705	2419	4887
K06236	Organismal Systems	Endocrine system	Relaxin signaling pathway	collagen type I alpha	0	0	0	0	0	763	1705	2419	4887
K06236	Organismal Systems	Digestive system	Protein digestion and absorption	collagen type I alpha	0	0	0	0	0	763	1705	2419	4887
K19008	Organismal Systems	Endocrine system	Glucagon signaling pathway	serine/threonine-protein kinase SIK1 [EC:2.7.11.1]	4600	0	0	0	0	0	0	0	4600
K18960	no type	no type	no type	recombination endonuclease VII	4053	23	6	2	0	0	0	0	4084
K22300	no type	no type	no type	HTH-type transcriptional regulator, cell division transcriptional repressor	3917	0	0	0	0	0	0	0	3917
K22302	no type	no type	no type	transcriptional repressor of cell division inhibition gene dicB	3917	0	0	0	0	0	0	0	3917
K03545	no type	no type	no type	trigger factor	2	182	401	238	376	122	1028	1554	3903
K03775	no type	no type	no type	FKBP-type peptidyl-prolyl cis-trans isomerase SlyD [EC:5.2.1.8]	2	182	401	238	376	122	1028	1554	3903
K07732	Metabolism	Global and overview maps	Metabolic pathways	riboflavin kinase, archaea type [EC:2.7.1.161]	0	0	0	0	0	88	2366	1406	3860
K07732	Metabolism	Metabolism of cofactors and vitamins	Riboflavin metabolism	riboflavin kinase, archaea type [EC:2.7.1.161]	0	0	0	0	0	88	2366	1406	3860
K03642	no type	no type	no type	rare lipoprotein A	3742	0	8	7	1	0	0	0	3758
K22438	no type	no type	no type	trans-aconitate 3-methyltransferase [EC:2.1.1.145]	10	17	5	2	3	209	1316	2178	3740
K08311	Genetic Information Processing	Folding, sorting and degradation	RNA degradation	putative (di)nucleoside polyphosphate hydrolase [EC:3.6.1.-]	3686	0	0	0	0	0	0	0	3686
K09682	no type	no type	no type	MarR family transcriptional regulator, protease production regulatory protein HPr	3566	0	0	0	0	0	0	0	3566
K04564	Environmental Information Processing	Signal transduction	MAPK signaling pathway - fly	superoxide dismutase, Fe-Mn family [EC:1.15.1.1]	0	20	15	4	11	225	1302	1957	3534
K04564	Environmental Information Processing	Signal transduction	FoxO signaling pathway	superoxide dismutase, Fe-Mn family [EC:1.15.1.1]	0	20	15	4	11	225	1302	1957	3534
K04564	Cellular Processes	Transport and catabolism	Peroxisome	superoxide dismutase, Fe-Mn family [EC:1.15.1.1]	0	20	15	4	11	225	1302	1957	3534
K04564	Organismal Systems	Aging	Longevity regulating pathway	superoxide dismutase, Fe-Mn family [EC:1.15.1.1]	0	20	15	4	11	225	1302	1957	3534
K04564	Organismal Systems	Aging	Longevity regulating pathway - worm	superoxide dismutase, Fe-Mn family [EC:1.15.1.1]	0	20	15	4	11	225	1302	1957	3534
K04564	Organismal Systems	Aging	Longevity regulating pathway - multiple species	superoxide dismutase, Fe-Mn family [EC:1.15.1.1]	0	20	15	4	11	225	1302	1957	3534
K03630	no type	no type	no type	DNA repair protein RadC	3482	0	0	0	0	0	0	0	3482
K03118	Genetic Information Processing	Folding, sorting and degradation	Protein export	sec-independent protein translocase protein TatC	3064	0	0	410	0	1	0	0	3475
K03118	Environmental Information Processing	Membrane transport	Bacterial secretion system	sec-independent protein translocase protein TatC	3064	0	0	410	0	1	0	0	3475
K03547	no type	no type	no type	DNA repair protein SbcD/Mre11	3064	0	0	410	0	1	0	0	3475
K10808	Metabolism	Global and overview maps	Metabolic pathways	ribonucleoside-diphosphate reductase subunit M2 [EC:1.17.4.1]	0	0	0	0	0	2907	359	163	3429
K10808	Metabolism	Nucleotide metabolism	Purine metabolism	ribonucleoside-diphosphate reductase subunit M2 [EC:1.17.4.1]	0	0	0	0	0	2907	359	163	3429
K10808	Metabolism	Nucleotide metabolism	Pyrimidine metabolism	ribonucleoside-diphosphate reductase subunit M2 [EC:1.17.4.1]	0	0	0	0	0	2907	359	163	3429
K10808	Metabolism	Metabolism of other amino acid	Glutathione metabolism	ribonucleoside-diphosphate reductase subunit M2 [EC:1.17.4.1]	0	0	0	0	0	2907	359	163	3429
K10808	Metabolism	Xenobiotics biodegradation and metabolism	Drug metabolism - other enzymes	ribonucleoside-diphosphate reductase subunit M2 [EC:1.17.4.1]	0	0	0	0	0	2907	359	163	3429
K10808	Cellular Processes	Cell growth and death	p53 signaling pathway	ribonucleoside-diphosphate reductase subunit M2 [EC:1.17.4.1]	0	0	0	0	0	2907	359	163	3429
K02372	Metabolism	Global and overview maps	Metabolic pathways	3-hydroxyacyl-[acyl-carrier-protein] dehydratase [EC:4.2.1.59]	4	2	4	0	2	1025	921	1431	3389
K02372	Metabolism	Global and overview maps	Fatty acid metabolism	3-hydroxyacyl-[acyl-carrier-protein] dehydratase [EC:4.2.1.59]	4	2	4	0	2	1025	921	1431	3389
K02372	Metabolism	Lipid metabolism	Fatty acid biosynthesis	3-hydroxyacyl-[acyl-carrier-protein] dehydratase [EC:4.2.1.59]	4	2	4	0	2	1025	921	1431	3389
K02372	Metabolism	Metabolism of cofactors and vitamins	Biotin metabolism	3-hydroxyacyl-[acyl-carrier-protein] dehydratase [EC:4.2.1.59]	4	2	4	0	2	1025	921	1431	3389
K01181	no type	no type	no type	endo-1,4-beta-xylanase [EC:3.2.1.8]	3373	0	0	0	0	0	0	0	3373
K12022	no type	no type	no type	tripartite motif-containing protein 46	0	0	0	0	0	966	1257	1025	3248
K09100	no type	no type	no type	single-minded	3225	0	0	0	0	0	0	0	3225
K14743	no type	no type	no type	membrane-anchored mycosin MYCP [EC:3.4.21.-]	1843	0	0	0	0	1247	0	0	3090
K04962	Environmental Information Processing	Signal transduction	Apelin signaling pathway	ryanodine receptor 2	3033	0	0	0	0	0	0	0	3033
K04962	Environmental Information Processing	Signal transduction	Calcium signaling pathway	ryanodine receptor 2	3033	0	0	0	0	0	0	0	3033
K04962	Environmental Information Processing	Signal transduction	cAMP signaling pathway	ryanodine receptor 2	3033	0	0	0	0	0	0	0	3033
K04962	Organismal Systems	Endocrine system	Insulin secretion	ryanodine receptor 2	3033	0	0	0	0	0	0	0	3033
K04962	Organismal Systems	Endocrine system	Oxytocin signaling pathway	ryanodine receptor 2	3033	0	0	0	0	0	0	0	3033
K04962	Organismal Systems	Circulatory system	Cardiac muscle contraction	ryanodine receptor 2	3033	0	0	0	0	0	0	0	3033
K04962	Organismal Systems	Circulatory system	Adrenergic signaling in cardiomyocytes	ryanodine receptor 2	3033	0	0	0	0	0	0	0	3033
K04962	Organismal Systems	Digestive system	Pancreatic secretion	ryanodine receptor 2	3033	0	0	0	0	0	0	0	3033
K04962	Organismal Systems	Environmental adaptation	Circadian entrainment	ryanodine receptor 2	3033	0	0	0	0	0	0	0	3033
K09523	Genetic Information Processing	Folding, sorting and degradation	Protein processing in endoplasmic reticulum	DnaJ homolog subfamily C member 3	3033	0	0	0	0	0	0	0	3033
K18640	no type	no type	no type	plasmid segregation protein ParM	2913	0	0	0	0	2	1	0	2916
K03086	Cellular Processes	Cell motility	Flagellar assembly	RNA polymerase primary sigma factor	2775	0	0	0	1	0	0	0	2776
K18900	no type	no type	no type	LysR family transcriptional regulator, regulator for bpeEF and oprC	2775	0	0	0	1	0	0	0	2776
K14415	no type	no type	no type	tRNA-splicing ligase RtcB (3'-phosphate/5'-hydroxy nucleic acid ligase) [EC:6.5.1.8]	2756	0	0	0	0	0	0	0	2756
K01159	Genetic Information Processing	Replication and repair	Homologous recombination	crossover junction endodeoxyribonuclease RuvC [EC:3.1.22.4]	2731	0	0	0	0	0	0	0	2731
K12798	Organismal Systems	Immune system	NOD-like receptor signaling pathway	NACHT, LRR and PYD domains-containing protein 1	0	0	0	0	0	75	931	1711	2717
K03070	Genetic Information Processing	Folding, sorting and degradation	Protein export	preprotein translocase subunit SecA [EC:7.4.2.8]	2663	0	0	0	0	0	0	0	2663
K03070	Environmental Information Processing	Membrane transport	Bacterial secretion system	preprotein translocase subunit SecA [EC:7.4.2.8]	2663	0	0	0	0	0	0	0	2663
K03070	Cellular Processes	Cellular community - prokaryotes	Quorum sensing	preprotein translocase subunit SecA [EC:7.4.2.8]	2663	0	0	0	0	0	0	0	2663
K03806	no type	no type	no type	N-acetyl-anhydromuramoyl-L-alanine amidase [EC:3.5.1.28]	2660	0	0	0	0	0	0	0	2660
K21410	no type	no type	no type	adipolin	2611	0	0	0	0	7	0	3	2621
K06320	no type	no type	no type	spore maturation protein CgeB	2615	0	0	0	0	0	0	0	2615
K06400	no type	no type	no type	site-specific DNA recombinase	2596	0	0	0	0	0	0	0	2596
K07488	no type	no type	no type	transposase	2592	0	0	0	0	0	0	0	2592
K21039	no type	no type	no type	enterobacteria phage integrase [EC:2.7.7.- 3.1.-.-]	2515	0	0	0	0	0	0	0	2515
K00163	Metabolism	Global and overview maps	Metabolic pathways	pyruvate dehydrogenase E1 component [EC:1.2.4.1]	1	156	133	171	173	1638	54	82	2408
K00163	Metabolism	Global and overview maps	Biosynthesis of secondary metabolites	pyruvate dehydrogenase E1 component [EC:1.2.4.1]	1	156	133	171	173	1638	54	82	2408
K00163	Metabolism	Global and overview maps	Microbial metabolism in diverse environments	pyruvate dehydrogenase E1 component [EC:1.2.4.1]	1	156	133	171	173	1638	54	82	2408
K00163	Metabolism	Global and overview maps	Carbon metabolism	pyruvate dehydrogenase E1 component [EC:1.2.4.1]	1	156	133	171	173	1638	54	82	2408
K00163	Metabolism	Carbohydrate metabolism	Glycolysis / Gluconeogenesis	pyruvate dehydrogenase E1 component [EC:1.2.4.1]	1	156	133	171	173	1638	54	82	2408
K00163	Metabolism	Carbohydrate metabolism	Citrate cycle (TCA cycle)	pyruvate dehydrogenase E1 component [EC:1.2.4.1]	1	156	133	171	173	1638	54	82	2408
K00163	Metabolism	Carbohydrate metabolism	Pyruvate metabolism	pyruvate dehydrogenase E1 component [EC:1.2.4.1]	1	156	133	171	173	1638	54	82	2408
K01662	Metabolism	Global and overview maps	Metabolic pathways	1-deoxy-D-xylulose-5-phosphate synthase [EC:2.2.1.7]	1	156	133	171	173	1638	54	82	2408
K01662	Metabolism	Global and overview maps	Biosynthesis of secondary metabolites	1-deoxy-D-xylulose-5-phosphate synthase [EC:2.2.1.7]	1	156	133	171	173	1638	54	82	2408
K01662	Metabolism	Metabolism of cofactors and vitamins	Thiamine metabolism	1-deoxy-D-xylulose-5-phosphate synthase [EC:2.2.1.7]	1	156	133	171	173	1638	54	82	2408
K01662	Metabolism	Metabolism of terpenoids and polyketides	Terpenoid backbone biosynthesis	1-deoxy-D-xylulose-5-phosphate synthase [EC:2.2.1.7]	1	156	133	171	173	1638	54	82	2408
K18943	no type	no type	no type	DNA polymerase processivity component	0	66	216	119	67	1745	21	47	2281
K04485	no type	no type	no type	DNA repair protein RadA/Sms	2194	0	0	0	0	0	0	0	2194
K03040	Genetic Information Processing	Transcription	RNA polymerase	DNA-directed RNA polymerase subunit alpha [EC:2.7.7.6]	2057	0	0	0	0	0	0	0	2057
K02835	no type	no type	no type	peptide chain release factor 1	2052	0	0	0	0	0	0	0	2052
K02836	no type	no type	no type	peptide chain release factor 2	2052	0	0	0	0	0	0	0	2052
K07498	no type	no type	no type	putative transposase	2052	0	0	0	0	0	0	0	2052
K22038	no type	no type	no type	volume-regulated anion channel	0	89	96	38	52	23	904	810	2012
K22928	no type	no type	no type	2'-deoxynucleoside 5'-phosphate N-hydrolase [EC:3.2.2.-]	1688	25	1	116	70	0	0	0	1900
K00986	no type	no type	no type	RNA-directed DNA polymerase [EC:2.7.7.49]	1	0	0	0	0	1860	5	3	1869
K01366	Cellular Processes	Transport and catabolism	Lysosome	cathepsin H [EC:3.4.22.16]	1	0	0	0	0	1860	5	3	1869
K01366	Cellular Processes	Cell growth and death	Apoptosis	cathepsin H [EC:3.4.22.16]	1	0	0	0	0	1860	5	3	1869
K03286	no type	no type	no type	OmpA-OmpF porin, OOP family	1842	0	0	0	0	0	0	0	1842
K01419	no type	no type	no type	ATP-dependent HslUV protease, peptidase subunit HslV [EC:3.4.25.2]	1823	0	0	0	0	0	0	0	1823
K03791	no type	no type	no type	putative chitinase	1791	0	0	0	0	0	0	0	1791
K03469	Genetic Information Processing	Replication and repair	DNA replication	ribonuclease HI [EC:3.1.26.4]	1767	0	0	0	0	0	0	0	1767
K00968	Metabolism	Global and overview maps	Metabolic pathways	choline-phosphate cytidylyltransferase [EC:2.7.7.15]	0	0	2	0	0	1699	22	11	1734
K00968	Metabolism	Lipid metabolism	Glycerophospholipid metabolism	choline-phosphate cytidylyltransferase [EC:2.7.7.15]	0	0	2	0	0	1699	22	11	1734
K00968	Metabolism	Metabolism of other amino acid	Phosphonate and phosphinate metabolism	choline-phosphate cytidylyltransferase [EC:2.7.7.15]	0	0	2	0	0	1699	22	11	1734
K07659	Environmental Information Processing	Signal transduction	Two-component system	two-component system, OmpR family, phosphate regulon response regulator OmpR	1713	0	0	0	0	0	0	0	1713
K07659	Cellular Processes	Cellular community - prokaryotes	Biofilm formation - Escherichia coli	two-component system, OmpR family, phosphate regulon response regulator OmpR	1713	0	0	0	0	0	0	0	1713
K23550	Metabolism	Global and overview maps	Metabolic pathways	sialidase [EC:3.2.1.18]	1713	0	0	0	0	0	0	0	1713
K23550	Metabolism	Lipid metabolism	Sphingolipid metabolism	sialidase [EC:3.2.1.18]	1713	0	0	0	0	0	0	0	1713
K23550	Metabolism	Glycan biosynthesis and metabolism	Other glycan degradation	sialidase [EC:3.2.1.18]	1713	0	0	0	0	0	0	0	1713
K15977	no type	no type	no type	putative oxidoreductase	1700	1	0	0	0	1	0	0	1702
K17479	no type	no type	no type	glutaredoxin domain-containing cysteine-rich protein 1	1700	1	0	0	0	1	0	0	1702
K13018	Metabolism	Global and overview maps	Metabolic pathways	UDP-2-acetamido-3-amino-2,3-dideoxy-glucuronate N-acetyltransferase [EC:2.3.1.201]	1695	0	0	0	0	1	0	0	1696
K13018	Metabolism	Carbohydrate metabolism	Amino sugar and nucleotide sugar metabolism	UDP-2-acetamido-3-amino-2,3-dideoxy-glucuronate N-acetyltransferase [EC:2.3.1.201]	1695	0	0	0	0	1	0	0	1696
K03600	no type	no type	no type	stringent starvation protein B	1676	0	0	0	0	0	0	0	1676
K22944	Metabolism	Nucleotide metabolism	Purine metabolism	bifunctional hemolysin/adenylate cyclase [EC:4.6.1.1]	1645	0	0	0	0	11	0	1	1657
K15415	no type	no type	no type	monodictyphenone polyketide synthase	0	0	0	0	0	642	438	575	1655
K20960	Cellular Processes	Cellular community - prokaryotes	Biofilm formation - Vibrio cholerae	diguanylate cyclase [EC:2.7.7.65]	1537	53	5	51	5	4	0	0	1655
K03704	no type	no type	no type	cold shock protein	1587	0	0	0	0	0	0	0	1587
K01307	Metabolism	Metabolism of cofactors and vitamins	Folate biosynthesis	gamma-glutamyl hydrolase [EC:3.4.19.9]	1542	0	0	0	0	0	0	0	1542
K19761	no type	no type	no type	gamma-glutamylaminecyclotransferase [EC:2.3.2.-]	1542	0	0	0	0	0	0	0	1542
K13583	Cellular Processes	Cell growth and death	Cell cycle - Caulobacter	GcrA cell cycle regulator	1519	0	0	0	0	1	1	0	1521
K19645	Metabolism	Global and overview maps	Metabolic pathways	dihydrofolate reductase (trimethoprim resistance protein) [EC:1.5.1.3]	1519	0	0	0	0	1	1	0	1521
K19645	Metabolism	Metabolism of cofactors and vitamins	Folate biosynthesis	dihydrofolate reductase (trimethoprim resistance protein) [EC:1.5.1.3]	1519	0	0	0	0	1	1	0	1521
K19645	Metabolism	Metabolism of cofactors and vitamins	One carbon pool by folate	dihydrofolate reductase (trimethoprim resistance protein) [EC:1.5.1.3]	1519	0	0	0	0	1	1	0	1521
K20844	Metabolism	Global and overview maps	Metabolic pathways	non-reducing end alpha-L-arabinofuranosidase [EC:3.2.1.55]	1505	0	0	0	0	0	0	0	1505
K20844	Metabolism	Carbohydrate metabolism	Amino sugar and nucleotide sugar metabolism	non-reducing end alpha-L-arabinofuranosidase [EC:3.2.1.55]	1505	0	0	0	0	0	0	0	1505
K02601	no type	no type	no type	transcription termination/antitermination protein NusG	1458	0	0	0	0	0	0	0	1458
K21919	no type	no type	no type	BTB/POZ domain-containing protein KCTD9	1458	0	0	0	0	0	0	0	1458
K22406	no type	no type	no type	thymine dioxygenase [EC:1.14.11.6]	1	9	9	3	11	23	465	917	1438
K21084	Cellular Processes	Cellular community - prokaryotes	Biofilm formation - Escherichia coli	diguanylate cyclase [EC:2.7.7.65]	1405	0	0	0	0	0	0	0	1405
K17677	no type	no type	no type	ATP-dependent helicase IRC3 [EC:3.6.4.-]	0	0	0	0	0	82	744	497	1323
K07738	no type	no type	no type	transcriptional repressor NrdR	1246	0	0	0	0	0	0	0	1246
K20610	no type	no type	no type	gellan lyase [EC:4.2.2.25]	1203	0	0	0	0	0	0	0	1203
K00973	Metabolism	Global and overview maps	Metabolic pathways	glucose-1-phosphate thymidylyltransferase [EC:2.7.7.24]	1158	0	0	0	0	0	0	0	1158
K00973	Metabolism	Global and overview maps	Biosynthesis of secondary metabolites	glucose-1-phosphate thymidylyltransferase [EC:2.7.7.24]	1158	0	0	0	0	0	0	0	1158
K00973	Metabolism	Metabolism of terpenoids and polyketides	Polyketide sugar unit biosynthesis	glucose-1-phosphate thymidylyltransferase [EC:2.7.7.24]	1158	0	0	0	0	0	0	0	1158
K00973	Metabolism	Biosynthesis of other secondary metabolites	Streptomycin biosynthesis	glucose-1-phosphate thymidylyltransferase [EC:2.7.7.24]	1158	0	0	0	0	0	0	0	1158
K00973	Metabolism	Biosynthesis of other secondary metabolites	Acarbose and validamycin biosynthesis	glucose-1-phosphate thymidylyltransferase [EC:2.7.7.24]	1158	0	0	0	0	0	0	0	1158
K19591	no type	no type	no type	MerR family transcriptional regulator, copper efflux regulator	1148	0	0	0	0	0	0	0	1148
K03552	no type	no type	no type	holliday junction resolvase Hjr [EC:3.1.21.10]	1063	5	0	0	0	0	0	0	1068
K03466	no type	no type	no type	DNA segregation ATPase FtsK/SpoIIIE, S-DNA-T family	1012	0	0	0	0	4	0	1	1017
K02935	Genetic Information Processing	Translation	Ribosome	large subunit ribosomal protein L7/L12	957	2	1	1	2	2	0	0	965
K09883	Metabolism	Global and overview maps	Metabolic pathways	cobaltochelatase CobT [EC:6.6.1.2]	957	2	1	1	2	2	0	0	965
K09883	Metabolism	Metabolism of cofactors and vitamins	Porphyrin and chlorophyll metabolism	cobaltochelatase CobT [EC:6.6.1.2]	957	2	1	1	2	2	0	0	965
K17364	Metabolism	Metabolism of cofactors and vitamins	Folate biosynthesis	dihydromethanopterin reductase [EC:1.5.1.47]	805	0	0	0	0	0	0	0	805
