# Supplementary material for: Metagenomic Assessment of DNA Viral Diversity in Freshwater Sponges, Baikalospongia bacillifera
Source: Microorganisms. 2022 Feb 21;10(2):480. doi: 10.3390/microorganisms10020480 (PMC8876492; doi:10.3390/microorganisms10020480)
Supplement: Supplementary file 1 [file microorganisms-10-00480-s001.zip › Supplementary File S3_SLB01-SLB02.fasta]

>SLB01_1
GCAGGCACGCATGGATCTGGCCAAGGCGCAATTCAAGCTCGAAGGCATC
>SLB02_1
GATTTTTTAAATCTGAAACTGACATCTCAACTCTAGAGTAGAAAAATAATATTTA
>SLB02_2
TGACGGAGGAAGGATCACACATGAAACTCGACAAAGATTGACGATTTTGTTTATA
>SLB02_3
TTTTACAGTTTCAAGTTGCTGGCATTAACACTTTGTTTAGAAAA
>SLB02_4
ATTTTTTTTGCCACTGATTTAAAAAAGGTTTGCCACGAATTAC
>SLB02_5
TTATTAAGCTTGATTCTTGATGGTTTTTCTTTTTTAGAACGTAAGACT
>SLB02_6
TCTTTTAAAAAAAAACTTAGAACCTTAGCAACTTAGCATCTCAGAACCTAAGAAA
