# Supplementary material for: Metagenomic Assessment of DNA Viral Diversity in Freshwater Sponges, Baikalospongia bacillifera
Source: Microorganisms. 2022 Feb 21;10(2):480. doi: 10.3390/microorganisms10020480 (PMC8876492; doi:10.3390/microorganisms10020480)
Supplement: Supplementary file 1 [file microorganisms-10-00480-s001.zip › Supplementary File S4_SLB01-SLB02.out]

BLASTN 2.4.0+


Reference: Stephen F. Altschul, Thomas L. Madden, Alejandro A.
Schaffer, Jinghui Zhang, Zheng Zhang, Webb Miller, and David J.
Lipman (1997), "Gapped BLAST and PSI-BLAST: a new generation of
protein database search programs", Nucleic Acids Res. 25:3389-3402.


Database: baical_vir_contig.fasta
           450 sequences; 6,319,537 total letters


Query= SLB01_1

Length=49
                                                                      Score     E
Sequences producing significant alignments:                          (Bits)  Value

  NODE_201_length_26043                                               28.5    0.33 


> NODE_201_length_26043
Length=26043

 Score = 28.5 bits (17),  Expect = 0.33
 Identities = 19/21 (90%), Gaps = 0/21 (0%)
 Strand=Plus/Plus

Query  23     AAGGCGCAATTCAAGCTCGAA  43
              |||||||||| || |||||||
Sbjct  14997  AAGGCGCAATACATGCTCGAA  15017


Lambda      K        H
    1.10    0.333    0.549 

Gapped
Lambda      K        H
    1.10    0.333    0.549 

Effective search space used: 126129740


Query= SLB02_1

Length=55
                                                                      Score     E
Sequences producing significant alignments:                          (Bits)  Value

  NODE_201_length_26043                                               28.5    0.41 
  NODE_2095_length_6599                                               28.5    0.41 
  NODE_147_length_30473                                               28.5    0.41 


> NODE_201_length_26043
Length=26043

 Score = 28.5 bits (17),  Expect = 0.41
 Identities = 24/31 (77%), Gaps = 0/31 (0%)
 Strand=Plus/Plus

Query  5     TTTTAAATCTGAAACTGACATCTCAACTCTA  35
             |||| |||||  | ||||||| ||| || ||
Sbjct  8786  TTTTTAATCTCTAGCTGACATTTCAGCTTTA  8816


> NODE_2095_length_6599
Length=6599

 Score = 28.5 bits (17),  Expect = 0.41
 Identities = 22/27 (81%), Gaps = 0/27 (0%)
 Strand=Plus/Minus

Query  29    AACTCTAGAGTAGAAAAATAATATTTA  55
             ||||| |||  | |||||||| |||||
Sbjct  1207  AACTCAAGAAGAAAAAAATAAAATTTA  1181


> NODE_147_length_30473
Length=30473

 Score = 28.5 bits (17),  Expect = 0.41
 Identities = 23/29 (79%), Gaps = 0/29 (0%)
 Strand=Plus/Minus

Query  23     CATCTCAACTCTAGAGTAGAAAAATAATA  51
              ||| | || |||| | |||| ||||||||
Sbjct  19985  CATTTTAAATCTAAATTAGATAAATAATA  19957


Lambda      K        H
    1.10    0.333    0.549 

Gapped
Lambda      K        H
    1.10    0.333    0.549 

Effective search space used: 157650925


Query= SLB02_2

Length=55


***** No hits found *****


Lambda      K        H
    1.10    0.333    0.549 

Gapped
Lambda      K        H
    1.10    0.333    0.549 

Effective search space used: 157650925


Query= SLB02_3

Length=44
                                                                      Score     E
Sequences producing significant alignments:                          (Bits)  Value

  NODE_3198_length_5331                                               33.3    0.009
  NODE_129_length_31556                                               31.7    0.027


> NODE_3198_length_5331
Length=5331

 Score = 33.3 bits (20),  Expect = 0.009
 Identities = 21/22 (95%), Gaps = 0/22 (0%)
 Strand=Plus/Minus

Query  17   TGCTGGCATTAACACTTTGTTT  38
            |||||||||||||| |||||||
Sbjct  518  TGCTGGCATTAACAATTTGTTT  497


> NODE_129_length_31556
Length=31556

 Score = 31.7 bits (19),  Expect = 0.027
 Identities = 24/29 (83%), Gaps = 0/29 (0%)
 Strand=Plus/Minus

Query  16     TTGCTGGCATTAACACTTTGTTTAGAAAA  44
              |||||||||||||||  ||  ||| ||||
Sbjct  10541  TTGCTGGCATTAACATCTTCATTACAAAA  10513


Lambda      K        H
    1.10    0.333    0.549 

Gapped
Lambda      K        H
    1.10    0.333    0.549 

Effective search space used: 94597305


Query= SLB02_4

Length=43
                                                                      Score     E
Sequences producing significant alignments:                          (Bits)  Value

  NODE_549_length_13787                                               28.5    0.23 
  NODE_296_length_20467                                               28.5    0.23 
  NODE_201_length_26043                                               28.5    0.23 


> NODE_549_length_13787
Length=13787

 Score = 28.5 bits (17),  Expect = 0.23
 Identities = 23/29 (79%), Gaps = 0/29 (0%)
 Strand=Plus/Minus

Query  3      TTTTTTTGCCACTGATTTAAAAAAGGTTT  31
              |||||||||| ||||||    |||| |||
Sbjct  10255  TTTTTTTGCCGCTGATTCCCTAAAGTTTT  10227


> NODE_296_length_20467
Length=20467

 Score = 28.5 bits (17),  Expect = 0.23
 Identities = 22/27 (81%), Gaps = 0/27 (0%)
 Strand=Plus/Minus

Query  4      TTTTTTGCCACTGATTTAAAAAAGGTT  30
              ||||| |  ||||||||||| || |||
Sbjct  13535  TTTTTAGATACTGATTTAAATAAAGTT  13509


> NODE_201_length_26043
Length=26043

 Score = 28.5 bits (17),  Expect = 0.23
 Identities = 24/31 (77%), Gaps = 0/31 (0%)
 Strand=Plus/Minus

Query  2     TTTTTTTTGCCACTGATTTAAAAAAGGTTTG  32
             |||||||||||| |  ||||  ||  |||||
Sbjct  5895  TTTTTTTTGCCAATTTTTTACTAAGTGTTTG  5865


Lambda      K        H
    1.10    0.333    0.549 

Gapped
Lambda      K        H
    1.10    0.333    0.549 

Effective search space used: 88290818


Query= SLB02_5

Length=48
                                                                      Score     E
Sequences producing significant alignments:                          (Bits)  Value

  NODE_21_length_51481                                                28.5    0.31 
  NODE_2619_length_5942                                               28.5    0.31 
  NODE_186_length_27247                                               28.5    0.31 


> NODE_21_length_51481
Length=51481

 Score = 28.5 bits (17),  Expect = 0.31
 Identities = 21/25 (84%), Gaps = 0/25 (0%)
 Strand=Plus/Plus

Query  1      TTATTAAGCTTGATTCTTGATGGTT  25
              || ||||| ||||||  ||||||||
Sbjct  50167  TTCTTAAGATTGATTGCTGATGGTT  50191


> NODE_2619_length_5942
Length=5942

 Score = 28.5 bits (17),  Expect = 0.31
 Identities = 25/33 (76%), Gaps = 0/33 (0%)
 Strand=Plus/Minus

Query  10   TTGATTCTTGATGGTTTTTCTTTTTTAGAACGT  42
            || || ||| ||| || | ||  ||||||||||
Sbjct  581  TTTATGCTTTATGTTTATACTGATTTAGAACGT  549


> NODE_186_length_27247
Length=27247

 Score = 28.5 bits (17),  Expect = 0.31
 Identities = 22/27 (81%), Gaps = 0/27 (0%)
 Strand=Plus/Minus

Query  8      GCTTGATTCTTGATGGTTTTTCTTTTT  34
              |||| ||| ||| |||| | |||||||
Sbjct  11662  GCTTCATTATTGGTGGTCTCTCTTTTT  11636


Lambda      K        H
    1.10    0.333    0.549 

Gapped
Lambda      K        H
    1.10    0.333    0.549 

Effective search space used: 119823253


Query= SLB02_6

Length=55
                                                                      Score     E
Sequences producing significant alignments:                          (Bits)  Value

  NODE_139_length_30907                                               28.5    0.41 
  NODE_177_length_28020                                               28.5    0.41 


> NODE_139_length_30907
Length=30907

 Score = 28.5 bits (17),  Expect = 0.41
 Identities = 18/19 (95%), Gaps = 0/19 (0%)
 Strand=Plus/Minus

Query  4      TTTAAAAAAAAACTTAGAA  22
              |||||||||||| ||||||
Sbjct  26326  TTTAAAAAAAAATTTAGAA  26308


> NODE_177_length_28020
Length=28020

 Score = 28.5 bits (17),  Expect = 0.41
 Identities = 22/27 (81%), Gaps = 0/27 (0%)
 Strand=Plus/Plus

Query  21     AACCTTAGCAACTTAGCATCTCAGAAC  47
              ||| |||||||||  ||| ||||| ||
Sbjct  12572  AACGTTAGCAACTAGGCAGCTCAGCAC  12598


Lambda      K        H
    1.10    0.333    0.549 

Gapped
Lambda      K        H
    1.10    0.333    0.549 

Effective search space used: 157650925


  Database: baical_vir_contig.fasta
    Posted date:  Feb 6, 2022  2:12 AM
  Number of letters in database: 6,319,537
  Number of sequences in database:  450


Matrix: blastn matrix 1 -1
Gap Penalties: Existence: 10, Extension: 2
